# Supplementary material for: Leveraging Scheme for Cross-Study Microbiome Machine Learning Prediction and Feature Evaluations
Source: Bioengineering (Basel). 2023 Feb 8;10(2):231. doi: 10.3390/bioengineering10020231 (PMC9952031; doi:10.3390/bioengineering10020231)
Supplement: Supplementary file 1 [file bioengineering-10-00231-s001.zip]

Archive with 2 entries (2 files):
- SupplementaryTableS1_FullMachineLearningResults.xlsx
- SupplementaryTableS2_ANCOMBC_Results.xlsx
