# Supplementary material for: Leveraging Scheme for Cross-Study Microbiome Machine Learning Prediction and Feature Evaluations
Source: Bioengineering (Basel). 2023 Feb 8;10(2):231. doi: 10.3390/bioengineering10020231 (PMC9952031; doi:10.3390/bioengineering10020231)
Supplement: Supplementary file 1 [file bioengineering-10-00231-s001.zip › SupplementaryTableS1_FullMachineLearningResults.xlsx]

## Sheet: Description
Columns	Description
Diagnosis	Disease of Interest, and the immunotherapy was labelled base on the target dataset name
Feature/Taxa Settings	Percent of Features Shared, including 10%, 25%, 50%, 75%, 90%, and 100%
Percent Target Sample in Source Data Settings	Percent of Target Samples in Source Data, including 10%, 25%, 50%, 75%, and 90%
Machine Learning Methods	Machine Learning Methods, 13 in total.
TaxonomicLevels	Seven Taxonomic Levels: Phylum, Class, Order, Family, Genus, Species and Stacked-taxa
Metrics	Including F1, Precision, Recall, and AUROC
Mean	Mean Metrics Outputs
IQR	Interquartile Range for the Metrics Outputs
Baseline_Mean	Baseline Model Mean Metrics Outputs
Training Accuracy	Average Training Accuracy
Notes	Certain machine learning outputs will be 0 due to mislabelling of all outputs, i.e. bad sample. Most of these models also have low training accuracy as shown on the Training Accuracy columns. For some of the AUROC, the results are at 0.5, which usually occur when the model assign 0 to all labels on the testing datasets.

## Sheet: SupplementaryTableS1_Results
Diagnosis	Feature/Taxa Settings	Percent Target Sample in Source Data Settings	Machine Learning Methods	TaxonomicLevels	Metrics	Mean	IQR	Baseline_Mean	Training Accuracy
Crohn's Disease	Percent of Features Shared: 10%	Percent Target in Training: 75%	Logistic	Class	Recall	1	0	0.997805	0.998744
Crohn's Disease	Percent of Features Shared: 10%	Percent Target in Training: 90%	Logistic	Class	Recall	1	0	0.997805	0.998751
Crohn's Disease	Percent of Features Shared: 10%	Percent Target in Training: 90%	Support Vector Machine	Phylum	Recall	1	0	0.997073	0.999622
Crohn's Disease	Percent of Features Shared: 25%	Percent Target in Training: 90%	Support Vector Machine	Phylum	Recall	0.999091	0	0.989268	0.993497
Crohn's Disease	Percent of Features Shared: 10%	Percent Target in Training: 75%	Support Vector Machine	Phylum	Recall	0.999	0	0.997073	0.999782
Crohn's Disease	Percent of Features Shared: 10%	Percent Target in Training: 90%	Logistic	Phylum	Recall	0.998889	0	0.998537	0.99471
Crohn's Disease	Percent of Features Shared: 10%	Percent Target in Training: 50%	Support Vector Machine	Phylum	Recall	0.998821	0	0.997073	0.999815
Crohn's Disease	Percent of Features Shared: 10%	Percent Target in Training: 10%	Support Vector Machine	Phylum	Recall	0.99866	0	0.997073	0.999808
Crohn's Disease	Percent of Features Shared: 10%	Percent Target in Training: 75%	Logistic	Phylum	Recall	0.998631	0	0.998537	0.994649
Crohn's Disease	Percent of Features Shared: 25%	Percent Target in Training: 75%	Logistic	Phylum	Recall	0.998631	0	0.995488	0.989684
Crohn's Disease	Percent of Features Shared: 10%	Percent Target in Training: 75%	Logistic	Order	Recall	0.998619	0	0.998659	0.992318
Crohn's Disease	Percent of Features Shared: 10%	Percent Target in Training: 50%	Logistic	Order	Recall	0.998575	0	0.998659	0.991939
Crohn's Disease	Percent of Features Shared: 10%	Percent Target in Training: 50%	Logistic	Class	Recall	0.998554	0	0.997805	0.998668
Crohn's Disease	Percent of Features Shared: 10%	Percent Target in Training: 10%	Logistic	Order	Recall	0.998511	0	0.998659	0.992046
Crohn's Disease	Percent of Features Shared: 10%	Percent Target in Training: 10%	Logistic	Phylum	Recall	0.998399	0	0.998537	0.994178
Crohn's Disease	Percent of Features Shared: 10%	Percent Target in Training: 25%	Logistic	Class	Recall	0.998392	0	0.997805	0.998538
Crohn's Disease	Percent of Features Shared: 10%	Percent Target in Training: 50%	Logistic	Phylum	Recall	0.998278	0	0.998537	0.994257
Crohn's Disease	Percent of Features Shared: 10%	Percent Target in Training: 75%	Support Vector Machine	Class	Recall	0.998148	0	0.996341	0.999949
Crohn's Disease	Percent of Features Shared: 10%	Percent Target in Training: 10%	Logistic	Class	Recall	0.998129	0	0.997805	0.99847
Crohn's Disease	Percent of Features Shared: 10%	Percent Target in Training: 25%	Logistic	Phylum	Recall	0.998088	0	0.998537	0.994174
Crohn's Disease	Percent of Features Shared: 10%	Percent Target in Training: 25%	Logistic	Order	Recall	0.998076	0	0.998659	0.99188
Crohn's Disease	Percent of Features Shared: 10%	Percent Target in Training: 25%	Support Vector Machine	Phylum	Recall	0.997933	0	0.997073	0.999702
Crohn's Disease	Percent of Features Shared: 10%	Percent Target in Training: 90%	Support Vector Machine	Class	Recall	0.99775	0	0.996341	0.99995
Crohn's Disease	Percent of Features Shared: 10%	Percent Target in Training: 50%	Support Vector Machine	Class	Recall	0.997689	0	0.996341	0.999934
Crohn's Disease	Percent of Features Shared: 10%	Percent Target in Training: 10%	Support Vector Machine	Class	Recall	0.997314	0	0.996341	0.999807
Crohn's Disease	Percent of Features Shared: 10%	Percent Target in Training: 90%	Logistic	Order	Recall	0.996905	0	0.998659	0.992434
Crohn's Disease	Percent of Features Shared: 10%	Percent Target in Training: 90%	Logistic	Species	Recall	0.99675	0	0.99061	0.996291
Crohn's Disease	Percent of Features Shared: 25%	Percent Target in Training: 50%	Logistic	Phylum	Recall	0.996623	0	0.995488	0.989036
Crohn's Disease	Percent of Features Shared: 25%	Percent Target in Training: 90%	Logistic	Phylum	Recall	0.996528	0	0.995488	0.989937
Crohn's Disease	Percent of Features Shared: 10%	Percent Target in Training: 25%	Support Vector Machine	Class	Recall	0.996487	0	0.996341	0.999865
Crohn's Disease	Percent of Features Shared: 25%	Percent Target in Training: 10%	Logistic	Phylum	Recall	0.996274	0	0.995488	0.988618
Crohn's Disease	Percent of Features Shared: 25%	Percent Target in Training: 90%	Logistic	Species	Recall	0.996111	0	0.975244	0.98924
Crohn's Disease	Percent of Features Shared: 25%	Percent Target in Training: 25%	Logistic	Phylum	Recall	0.995872	0	0.995488	0.988589
Crohn's Disease	Percent of Features Shared: 10%	Percent Target in Training: 75%	Logistic	Species	Recall	0.995427	0	0.99061	0.996131
Crohn's Disease	Percent of Features Shared: 75%	Percent Target in Training: 90%	Logistic	Phylum	Recall	0.994885	0	0.982805	0.960117
Crohn's Disease	Percent of Features Shared: 25%	Percent Target in Training: 75%	Logistic	Class	Recall	0.994833	0	0.98878	0.990398
Crohn's Disease	Percent of Features Shared: 25%	Percent Target in Training: 90%	Logistic	Order	Recall	0.994646	0	0.991829	0.982999
Crohn's Disease	Percent of Features Shared: 10%	Percent Target in Training: 90%	Logistic	Family	Recall	0.993861	0	0.993293	0.990439
Crohn's Disease	Percent of Features Shared: 25%	Percent Target in Training: 10%	Support Vector Machine	Phylum	Recall	0.993778	0	0.989268	0.991895
Crohn's Disease	Percent of Features Shared: 10%	Percent Target in Training: 50%	Support Vector Machine	Order	Recall	0.993587	0	0.98939	0.994276
Crohn's Disease	Percent of Features Shared: 10%	Percent Target in Training: 10%	Logistic	Family	Recall	0.993135	0.0133333	0.993293	0.990042
Crohn's Disease	Percent of Features Shared: 10%	Percent Target in Training: 90%	Support Vector Machine	Species	Recall	0.993123	0	0.987927	0.993944
Crohn's Disease	Percent of Features Shared: 25%	Percent Target in Training: 50%	Logistic	Class	Recall	0.993057	0	0.98878	0.989883
Crohn's Disease	Percent of Features Shared: 25%	Percent Target in Training: 90%	Logistic	Class	Recall	0.993056	0	0.98878	0.990679
Crohn's Disease	Percent of Features Shared: 10%	Percent Target in Training: 50%	Logistic	Family	Recall	0.993053	0	0.993293	0.99025
Crohn's Disease	Percent of Features Shared: 25%	Percent Target in Training: 75%	Support Vector Machine	Phylum	Recall	0.99264	0	0.989268	0.992021
Crohn's Disease	Percent of Features Shared: 10%	Percent Target in Training: 25%	Logistic	Family	Recall	0.992414	0.0161951	0.993293	0.990092
Crohn's Disease	Percent of Features Shared: 10%	Percent Target in Training: 50%	Logistic	Species	Recall	0.992387	0	0.99061	0.996026
Crohn's Disease	Percent of Features Shared: 25%	Percent Target in Training: 90%	Support Vector Machine	Class	Recall	0.992349	0	0.977317	0.992374
Crohn's Disease	Percent of Features Shared: 50%	Percent Target in Training: 75%	Logistic	Phylum	Recall	0.992343	0	0.990122	0.974558
Crohn's Disease	Percent of Features Shared: 25%	Percent Target in Training: 75%	Logistic	Order	Recall	0.992287	0	0.991829	0.982873
Crohn's Disease	Percent of Features Shared: 10%	Percent Target in Training: 75%	Support Vector Machine	Order	Recall	0.992254	0	0.98939	0.994765
Crohn's Disease	Percent of Features Shared: 50%	Percent Target in Training: 90%	Logistic	Phylum	Recall	0.992083	0	0.990122	0.975241
Crohn's Disease	Percent of Features Shared: 10%	Percent Target in Training: 75%	Logistic	Family	Recall	0.99199	0	0.993293	0.990221
Crohn's Disease	Percent of Features Shared: 10%	Percent Target in Training: 90%	Support Vector Machine	Family	Recall	0.991905	0	0.988293	0.993657
Crohn's Disease	Percent of Features Shared: 10%	Percent Target in Training: 90%	Support Vector Machine	Order	Recall	0.991753	0	0.98939	0.994801
Crohn's Disease	Percent of Features Shared: 25%	Percent Target in Training: 10%	Logistic	Order	Recall	0.991539	0.0135135	0.991829	0.982521
Crohn's Disease	Percent of Features Shared: 25%	Percent Target in Training: 75%	Logistic	Species	Recall	0.9914	0	0.975244	0.988863
Crohn's Disease	Percent of Features Shared: 10%	Percent Target in Training: 25%	Logistic	Species	Recall	0.991146	0	0.99061	0.995658
Crohn's Disease	Percent of Features Shared: 50%	Percent Target in Training: 50%	Logistic	Phylum	Recall	0.991093	0.0217391	0.990122	0.973222
Crohn's Disease	Percent of Features Shared: 75%	Percent Target in Training: 75%	Logistic	Phylum	Recall	0.990867	0	0.982805	0.959367
Crohn's Disease	Percent of Features Shared: 25%	Percent Target in Training: 25%	Logistic	Order	Recall	0.990785	0.015937	0.991829	0.982509
Crohn's Disease	Percent of Features Shared: 10%	Percent Target in Training: 75%	Support Vector Machine	Family	Recall	0.990712	0	0.988293	0.993143
Crohn's Disease	Percent of Features Shared: 25%	Percent Target in Training: 50%	Logistic	Order	Recall	0.990322	0.0223485	0.991829	0.982388
Crohn's Disease	Percent of Features Shared: 10%	Percent Target in Training: 50%	Support Vector Machine	Family	Recall	0.990194	0	0.988293	0.993965
Crohn's Disease	Percent of Features Shared: 10%	Percent Target in Training: 10%	Logistic	Species	Recall	0.990135	0.0132017	0.99061	0.99539
Crohn's Disease	Percent of Features Shared: 50%	Percent Target in Training: 10%	Logistic	Phylum	Recall	0.989931	0.0136986	0.990122	0.972087
Crohn's Disease	Percent of Features Shared: 25%	Percent Target in Training: 25%	Logistic	Class	Recall	0.989901	0.016129	0.98878	0.989252
Crohn's Disease	Percent of Features Shared: 10%	Percent Target in Training: 75%	Support Vector Machine	Species	Recall	0.989888	0	0.987927	0.994109
Crohn's Disease	Percent of Features Shared: 10%	Percent Target in Training: 25%	Support Vector Machine	Order	Recall	0.989843	0	0.98939	0.994791
Crohn's Disease	Percent of Features Shared: 10%	Percent Target in Training: 50%	Support Vector Machine	Species	Recall	0.989765	0	0.987927	0.993982
Crohn's Disease	Percent of Features Shared: 25%	Percent Target in Training: 25%	Support Vector Machine	Phylum	Recall	0.989761	0	0.989268	0.99115
Crohn's Disease	Percent of Features Shared: 25%	Percent Target in Training: 10%	Logistic	Class	Recall	0.989402	0.0263158	0.98878	0.989319
Crohn's Disease	Percent of Features Shared: 10%	Percent Target in Training: 10%	Support Vector Machine	Order	Recall	0.989146	0	0.98939	0.99418
Crohn's Disease	Percent of Features Shared: 100%	Percent Target in Training: 90%	Logistic	Phylum	Recall	0.989091	0	0.97561	0.951353
Crohn's Disease	Percent of Features Shared: 90%	Percent Target in Training: 90%	Logistic	Phylum	Recall	0.989091	0	0.97561	0.951365
Crohn's Disease	Percent of Features Shared: 50%	Percent Target in Training: 25%	Logistic	Phylum	Recall	0.988941	0.0163934	0.990122	0.972406
Crohn's Disease	Percent of Features Shared: 25%	Percent Target in Training: 50%	Support Vector Machine	Phylum	Recall	0.988111	0	0.989268	0.99168
Crohn's Disease	Percent of Features Shared: 10%	Percent Target in Training: 10%	Support Vector Machine	Species	Recall	0.986231	0.0263158	0.987927	0.994683
Crohn's Disease	Percent of Features Shared: 10%	Percent Target in Training: 10%	Support Vector Machine	Family	Recall	0.986173	0.0260595	0.988293	0.994118
Crohn's Disease	Percent of Features Shared: 100%	Percent Target in Training: 90%	Random Forest Removed	AllTaxa	Recall	0.98587	0	0.884795	1
Crohn's Disease	Percent of Features Shared: 25%	Percent Target in Training: 50%	Logistic	Species	Recall	0.98568	0.0238095	0.975244	0.988454
Crohn's Disease	Percent of Features Shared: 25%	Percent Target in Training: 75%	Support Vector Machine	Class	Recall	0.985438	0	0.977317	0.993654
Crohn's Disease	Percent of Features Shared: 10%	Percent Target in Training: 25%	Support Vector Machine	Species	Recall	0.985127	0.0163934	0.987927	0.994282
Crohn's Disease	Percent of Features Shared: 25%	Percent Target in Training: 10%	Support Vector Machine	Species	Recall	0.984866	0.0271196	0.98439	0.995172
Crohn's Disease	Percent of Features Shared: 25%	Percent Target in Training: 50%	Support Vector Machine	Class	Recall	0.984808	0.0233942	0.977317	0.991968
Crohn's Disease	Percent of Features Shared: 25%	Percent Target in Training: 25%	Support Vector Machine	Species	Recall	0.984369	0.0310134	0.98439	0.995263
Crohn's Disease	Percent of Features Shared: 10%	Percent Target in Training: 25%	Support Vector Machine	Family	Recall	0.984129	0.0175439	0.988293	0.993809
Crohn's Disease	Percent of Features Shared: 50%	Percent Target in Training: 90%	Logistic	Species	Recall	0.983654	0	0.956951	0.979082
Crohn's Disease	Percent of Features Shared: 25%	Percent Target in Training: 75%	Support Vector Machine	Species	Recall	0.983535	0	0.98439	0.99436
Crohn's Disease	Percent of Features Shared: 90%	Percent Target in Training: 75%	Logistic	Phylum	Recall	0.983347	0.0416667	0.97561	0.950573
Crohn's Disease	Percent of Features Shared: 25%	Percent Target in Training: 50%	Support Vector Machine	Species	Recall	0.983206	0.0238095	0.98439	0.99376
Crohn's Disease	Percent of Features Shared: 25%	Percent Target in Training: 90%	Support Vector Machine	Species	Recall	0.982905	0	0.98439	0.993708
Crohn's Disease	Percent of Features Shared: 75%	Percent Target in Training: 50%	Logistic	Phylum	Recall	0.982497	0.0251603	0.982805	0.957992
Crohn's Disease	Percent of Features Shared: 75%	Percent Target in Training: 10%	Logistic	Phylum	Recall	0.981737	0.0132456	0.982805	0.956418
Crohn's Disease	Percent of Features Shared: 75%	Percent Target in Training: 90%	Random Forest Removed	AllTaxa	Recall	0.981668	0	0.889702	1
Crohn's Disease	Percent of Features Shared: 25%	Percent Target in Training: 25%	Support Vector Machine	Class	Recall	0.980562	0.031874	0.977317	0.993081
Crohn's Disease	Percent of Features Shared: 100%	Percent Target in Training: 75%	Logistic	Phylum	Recall	0.980205	0.0439723	0.97561	0.950483
Crohn's Disease	Percent of Features Shared: 75%	Percent Target in Training: 25%	Logistic	Phylum	Recall	0.980133	0.0152043	0.982805	0.956982
Crohn's Disease	Percent of Features Shared: 100%	Percent Target in Training: 90%	Random Forest	Order	Recall	0.979721	0	0.945366	1
Crohn's Disease	Percent of Features Shared: 25%	Percent Target in Training: 25%	Logistic	Species	Recall	0.979671	0.0323903	0.975244	0.98778
Crohn's Disease	Percent of Features Shared: 90%	Percent Target in Training: 50%	Logistic	Phylum	Recall	0.9789	0.025641	0.97561	0.948684
Crohn's Disease	Percent of Features Shared: 90%	Percent Target in Training: 90%	Random Forest Removed	AllTaxa	Recall	0.978879	0	0.894914	1
Crohn's Disease	Percent of Features Shared: 100%	Percent Target in Training: 90%	Random Forest Removed	Order	Recall	0.978852	0	0.942439	1
Crohn's Disease	Percent of Features Shared: 100%	Percent Target in Training: 90%	Random Forest with No Case Weights	Order	Recall	0.978579	0	0.945122	1
Crohn's Disease	Percent of Features Shared: 50%	Percent Target in Training: 75%	Logistic	Species	Recall	0.977977	0.0459957	0.956951	0.978833
Crohn's Disease	Percent of Features Shared: 25%	Percent Target in Training: 90%	Logistic	Family	Recall	0.977749	0	0.969878	0.968883
Crohn's Disease	Percent of Features Shared: 100%	Percent Target in Training: 90%	Random Forest with Case Weights (WI Aitchison)	Order	Recall	0.977555	0	0.945122	0.997149
Crohn's Disease	Percent of Features Shared: 90%	Percent Target in Training: 10%	Logistic	Phylum	Recall	0.976851	0.0133284	0.97561	0.947697
Crohn's Disease	Percent of Features Shared: 90%	Percent Target in Training: 25%	Logistic	Phylum	Recall	0.976375	0.015617	0.97561	0.948091
Crohn's Disease	Percent of Features Shared: 25%	Percent Target in Training: 10%	Support Vector Machine	Class	Recall	0.976297	0.0267568	0.977317	0.991373
Crohn's Disease	Percent of Features Shared: 25%	Percent Target in Training: 10%	Logistic	Species	Recall	0.976287	0.0410959	0.975244	0.987285
Crohn's Disease	Percent of Features Shared: 75%	Percent Target in Training: 90%	Logistic	Species	Recall	0.976186	0	0.93439	0.968358
Crohn's Disease	Percent of Features Shared: 50%	Percent Target in Training: 90%	Support Vector Machine	Species	Recall	0.975277	0	0.959634	0.988682
Crohn's Disease	Percent of Features Shared: 50%	Percent Target in Training: 10%	Logistic	Order	Recall	0.974456	0.0175842	0.977317	0.948384
Crohn's Disease	Percent of Features Shared: 50%	Percent Target in Training: 25%	Logistic	Order	Recall	0.974195	0.0334746	0.977317	0.948278
Crohn's Disease	Percent of Features Shared: 90%	Percent Target in Training: 90%	Random Forest	Order	Recall	0.973757	0	0.929268	1
Crohn's Disease	Percent of Features Shared: 75%	Percent Target in Training: 90%	Random Forest with Case Weights (WI Euclidean)	AllTaxa	Recall	0.97342	0	0.89122	0.999987
Crohn's Disease	Percent of Features Shared: 25%	Percent Target in Training: 90%	Random Forest Removed	AllTaxa	Recall	0.973324	0	0.884282	1
Crohn's Disease	Percent of Features Shared: 50%	Percent Target in Training: 50%	Logistic	Species	Recall	0.973046	0.0465116	0.956951	0.978099
Crohn's Disease	Percent of Features Shared: 50%	Percent Target in Training: 50%	Logistic	Order	Recall	0.972573	0.0454546	0.977317	0.947934
Crohn's Disease	Percent of Features Shared: 90%	Percent Target in Training: 90%	Logistic	Species	Recall	0.972134	0	0.922561	0.962884
Crohn's Disease	Percent of Features Shared: 10%	Percent Target in Training: 90%	Logistic	Genus	Recall	0.972074	0	0.959878	0.96831
Crohn's Disease	Percent of Features Shared: 50%	Percent Target in Training: 10%	Support Vector Machine	Phylum	Recall	0.971715	0.0444079	0.970244	0.977572
Crohn's Disease	Percent of Features Shared: 100%	Percent Target in Training: 90%	Random Forest	AllTaxa	Recall	0.971436	0	0.889634	1
Crohn's Disease	Percent of Features Shared: 100%	Percent Target in Training: 90%	Random Forest with Feature Selections	Order	Recall	0.971046	0	0.939146	1
Crohn's Disease	Percent of Features Shared: 50%	Percent Target in Training: 90%	Logistic	Order	Recall	0.970777	0	0.977317	0.949294
Crohn's Disease	Percent of Features Shared: 25%	Percent Target in Training: 75%	Support Vector Machine	Order	Recall	0.970724	0.0476191	0.964146	0.985254
Crohn's Disease	Percent of Features Shared: 75%	Percent Target in Training: 90%	Random Forest with No Case Weights	AllTaxa	Recall	0.970583	0	0.89122	1
Crohn's Disease	Percent of Features Shared: 75%	Percent Target in Training: 10%	Logistic	Order	Recall	0.9705	0.027027	0.972683	0.92099
Crohn's Disease	Percent of Features Shared: 75%	Percent Target in Training: 90%	Random Forest with Case Weights (WI Aitchison)	AllTaxa	Recall	0.970344	0	0.89122	0.998259
Crohn's Disease	Percent of Features Shared: 50%	Percent Target in Training: 90%	Random Forest with Feature Selections	AllTaxa	Recall	0.97009	0	0.875488	1
Crohn's Disease	Percent of Features Shared: 50%	Percent Target in Training: 90%	Logistic	Class	Recall	0.969972	0	0.960122	0.970122
Crohn's Disease	Percent of Features Shared: 90%	Percent Target in Training: 90%	Random Forest with Feature Selections	Order	Recall	0.969911	0	0.925122	1
Crohn's Disease	Percent of Features Shared: 75%	Percent Target in Training: 75%	Logistic	Species	Recall	0.969737	0.05	0.93439	0.967602
Crohn's Disease	Percent of Features Shared: 100%	Percent Target in Training: 90%	Random Forest with No Case Weights	AllTaxa	Recall	0.969729	0	0.888659	1
Crohn's Disease	Percent of Features Shared: 90%	Percent Target in Training: 90%	Random Forest with No Case Weights	AllTaxa	Recall	0.969702	0	0.89439	1
Crohn's Disease	Percent of Features Shared: 100%	Percent Target in Training: 10%	Support Vector Machine	Phylum	Recall	0.969672	0.0270721	0.975244	0.970068
Crohn's Disease	Percent of Features Shared: 25%	Percent Target in Training: 50%	Support Vector Machine	Order	Recall	0.969477	0.0479094	0.964146	0.985182
Crohn's Disease	Percent of Features Shared: 10%	Percent Target in Training: 75%	Logistic	Genus	Recall	0.969258	0.0476191	0.959878	0.96849
Crohn's Disease	Percent of Features Shared: 50%	Percent Target in Training: 75%	Logistic	Order	Recall	0.969218	0.0476191	0.977317	0.948759
Crohn's Disease	Percent of Features Shared: 25%	Percent Target in Training: 10%	Logistic	Family	Recall	0.968935	0.0299364	0.969878	0.967077
Crohn's Disease	Percent of Features Shared: 50%	Percent Target in Training: 75%	Support Vector Machine	Phylum	Recall	0.968854	0.0476191	0.970244	0.976686
Crohn's Disease	Percent of Features Shared: 25%	Percent Target in Training: 90%	Support Vector Machine	Order	Recall	0.968582	0	0.964146	0.986754
Crohn's Disease	Percent of Features Shared: 100%	Percent Target in Training: 25%	Support Vector Machine	Phylum	Recall	0.968519	0.0476191	0.975244	0.971677
Crohn's Disease	Percent of Features Shared: 50%	Percent Target in Training: 50%	Logistic	Class	Recall	0.968507	0.0479094	0.960122	0.967379
Crohn's Disease	Percent of Features Shared: 25%	Percent Target in Training: 50%	Logistic	Family	Recall	0.968363	0.0479094	0.969878	0.967702
Crohn's Disease	Percent of Features Shared: 50%	Percent Target in Training: 75%	Logistic	Class	Recall	0.968253	0.0506579	0.960122	0.968925
Crohn's Disease	Percent of Features Shared: 100%	Percent Target in Training: 90%	Random Forest with Case Weights (WI Euclidean)	AllTaxa	Recall	0.968214	0	0.888659	1
Crohn's Disease	Percent of Features Shared: 90%	Percent Target in Training: 90%	Random Forest Removed	Order	Recall	0.968013	0	0.930244	1
Crohn's Disease	Percent of Features Shared: 25%	Percent Target in Training: 25%	Logistic	Family	Recall	0.967969	0.0478111	0.969878	0.967258
Crohn's Disease	Percent of Features Shared: 50%	Percent Target in Training: 50%	Support Vector Machine	Species	Recall	0.967456	0.0490854	0.959634	0.988486
Crohn's Disease	Percent of Features Shared: 50%	Percent Target in Training: 25%	Support Vector Machine	Phylum	Recall	0.967341	0.0492214	0.970244	0.97739
Crohn's Disease	Percent of Features Shared: 50%	Percent Target in Training: 75%	Support Vector Machine	Species	Recall	0.967179	0.0476191	0.959634	0.987649
Crohn's Disease	Percent of Features Shared: 25%	Percent Target in Training: 10%	Support Vector Machine	Order	Recall	0.966628	0.0416667	0.964146	0.984473
Crohn's Disease	Percent of Features Shared: 50%	Percent Target in Training: 25%	Logistic	Class	Recall	0.966556	0.0331173	0.960122	0.966077
Crohn's Disease	Percent of Features Shared: 100%	Percent Target in Training: 50%	Support Vector Machine	Phylum	Recall	0.966069	0.0490854	0.975244	0.9749
Crohn's Disease	Percent of Features Shared: 25%	Percent Target in Training: 75%	Logistic	Family	Recall	0.966064	0.0506579	0.969878	0.968147
Crohn's Disease	Percent of Features Shared: 90%	Percent Target in Training: 10%	Logistic	Order	Recall	0.96602	0.0270521	0.968537	0.908728
Crohn's Disease	Percent of Features Shared: 25%	Percent Target in Training: 25%	Support Vector Machine	Order	Recall	0.965656	0.0485854	0.964146	0.983895
Crohn's Disease	Percent of Features Shared: 100%	Percent Target in Training: 90%	Random Forest with Case Weights (WI Aitchison)	AllTaxa	Recall	0.965431	0.0227273	0.888659	0.998423
Crohn's Disease	Percent of Features Shared: 75%	Percent Target in Training: 90%	Random Forest	AllTaxa	Recall	0.965368	0	0.893049	1
Crohn's Disease	Percent of Features Shared: 50%	Percent Target in Training: 25%	Logistic	Species	Recall	0.96527	0.034127	0.956951	0.976969
Crohn's Disease	Percent of Features Shared: 50%	Percent Target in Training: 25%	Support Vector Machine	Species	Recall	0.965153	0.05	0.959634	0.988915
Crohn's Disease	Percent of Features Shared: 50%	Percent Target in Training: 10%	Support Vector Machine	Species	Recall	0.965059	0.054054	0.959634	0.989514
Crohn's Disease	Percent of Features Shared: 75%	Percent Target in Training: 25%	Logistic	Order	Recall	0.964947	0.032853	0.972683	0.920487
Crohn's Disease	Percent of Features Shared: 90%	Percent Target in Training: 10%	Support Vector Machine	Phylum	Recall	0.964879	0.0451791	0.963781	0.96559
Crohn's Disease	Percent of Features Shared: 100%	Percent Target in Training: 50%	Logistic	Phylum	Recall	0.964712	0.044697	0.97561	0.948578
Crohn's Disease	Percent of Features Shared: 90%	Percent Target in Training: 90%	Random Forest	AllTaxa	Recall	0.964622	0	0.889146	1
Crohn's Disease	Percent of Features Shared: 100%	Percent Target in Training: 90%	Random Forest with Feature Selections	Family	Recall	0.964538	0.0909091	0.908049	1
Crohn's Disease	Percent of Features Shared: 90%	Percent Target in Training: 90%	Random Forest with Case Weights (WI Aitchison)	AllTaxa	Recall	0.964527	0	0.89439	0.998398
Crohn's Disease	Percent of Features Shared: 10%	Percent Target in Training: 50%	Logistic	Genus	Recall	0.964048	0.0262859	0.959878	0.9689
Crohn's Disease	Percent of Features Shared: 10%	Percent Target in Training: 25%	Logistic	Genus	Recall	0.963674	0.0333073	0.959878	0.969398
Crohn's Disease	Percent of Features Shared: 100%	Percent Target in Training: 75%	Random Forest with No Case Weights	Order	Recall	0.963516	0.0533626	0.945122	1
Crohn's Disease	Percent of Features Shared: 75%	Percent Target in Training: 90%	Random Forest with Feature Selections	AllTaxa	Recall	0.96336	0.0227273	0.879268	1
Crohn's Disease	Percent of Features Shared: 75%	Percent Target in Training: 90%	Logistic	Order	Recall	0.963236	0.0227273	0.972683	0.920581
Crohn's Disease	Percent of Features Shared: 50%	Percent Target in Training: 10%	Logistic	Class	Recall	0.962898	0.0394737	0.960122	0.96541
Crohn's Disease	Percent of Features Shared: 90%	Percent Target in Training: 90%	Random Forest with Case Weights (WI Euclidean)	AllTaxa	Recall	0.962892	0.0909091	0.89439	1
Crohn's Disease	Percent of Features Shared: 10%	Percent Target in Training: 10%	Logistic	Genus	Recall	0.962803	0.0414612	0.959878	0.969818
Crohn's Disease	Percent of Features Shared: 50%	Percent Target in Training: 90%	Random Forest Removed	AllTaxa	Recall	0.962706	0.0954545	0.887534	1
Crohn's Disease	Percent of Features Shared: 90%	Percent Target in Training: 90%	Random Forest with No Case Weights	Order	Recall	0.962618	0.0909091	0.928171	1
Crohn's Disease	Percent of Features Shared: 75%	Percent Target in Training: 50%	Logistic	Species	Recall	0.96235	0.0544294	0.93439	0.967114
Crohn's Disease	Percent of Features Shared: 100%	Percent Target in Training: 90%	Random Forest with Case Weights (WI Euclidean)	Order	Recall	0.961816	0.0909091	0.945122	1
Crohn's Disease	Percent of Features Shared: 50%	Percent Target in Training: 10%	Logistic	Species	Recall	0.961766	0.0404017	0.956951	0.976567
Crohn's Disease	Percent of Features Shared: 90%	Percent Target in Training: 50%	Support Vector Machine	Phylum	Recall	0.961735	0.0506579	0.963781	0.96941
Crohn's Disease	Percent of Features Shared: 75%	Percent Target in Training: 90%	Random Forest Removed	Order	Recall	0.961661	0.0909091	0.913659	1
Crohn's Disease	Percent of Features Shared: 100%	Percent Target in Training: 75%	Random Forest Removed	Order	Recall	0.961464	0.0563726	0.942439	1
Crohn's Disease	Percent of Features Shared: 100%	Percent Target in Training: 75%	Random Forest with Feature Selections	Order	Recall	0.961371	0.0563726	0.939146	1
Crohn's Disease	Percent of Features Shared: 75%	Percent Target in Training: 90%	Random Forest with Feature Selections	Order	Recall	0.961355	0.0852273	0.914024	1
Crohn's Disease	Percent of Features Shared: 50%	Percent Target in Training: 90%	Random Forest with Case Weights (WI Aitchison)	AllTaxa	Recall	0.961228	0.0931818	0.888171	0.998247
Crohn's Disease	Percent of Features Shared: 50%	Percent Target in Training: 50%	Support Vector Machine	Phylum	Recall	0.961021	0.0510135	0.970244	0.974531
Crohn's Disease	Percent of Features Shared: 100%	Percent Target in Training: 75%	Random Forest	Order	Recall	0.960944	0.0678571	0.945366	1
Crohn's Disease	Percent of Features Shared: 50%	Percent Target in Training: 90%	Random Forest with Case Weights (WI Euclidean)	AllTaxa	Recall	0.960419	0.1	0.888171	0.999937
Crohn's Disease	Percent of Features Shared: 75%	Percent Target in Training: 10%	Support Vector Machine	Phylum	Recall	0.960404	0.068731	0.956585	0.967638
Crohn's Disease	Percent of Features Shared: 75%	Percent Target in Training: 90%	Support Vector Machine	Species	Recall	0.960368	0	0.930732	0.975985
Crohn's Disease	Percent of Features Shared: 50%	Percent Target in Training: 90%	Random Forest with No Case Weights	AllTaxa	Recall	0.960125	0.0931818	0.888171	1
Crohn's Disease	Percent of Features Shared: 50%	Percent Target in Training: 90%	Support Vector Machine	Class	Recall	0.959823	0.0931818	0.92561	0.968672
Crohn's Disease	Percent of Features Shared: 75%	Percent Target in Training: 50%	Logistic	Order	Recall	0.959605	0.0681818	0.972683	0.92026
Crohn's Disease	Percent of Features Shared: 100%	Percent Target in Training: 90%	Random Forest Removed	Family	Recall	0.95922	0.1	0.915488	1
Crohn's Disease	Percent of Features Shared: 90%	Percent Target in Training: 75%	Logistic	Species	Recall	0.959136	0.0506579	0.922561	0.962808
Crohn's Disease	Percent of Features Shared: 100%	Percent Target in Training: 90%	Logistic	Species	Recall	0.959055	0.1	0.926829	0.959075
Crohn's Disease	Percent of Features Shared: 25%	Percent Target in Training: 90%	Random Forest	AllTaxa	Recall	0.958983	0.0931818	0.884268	1
Crohn's Disease	Percent of Features Shared: 100%	Percent Target in Training: 90%	Random Forest	Family	Recall	0.958891	0.1	0.91061	1
Crohn's Disease	Percent of Features Shared: 100%	Percent Target in Training: 75%	Random Forest Removed	AllTaxa	Recall	0.958784	0.0738889	0.884795	1
Crohn's Disease	Percent of Features Shared: 90%	Percent Target in Training: 90%	Random Forest with Feature Selections	AllTaxa	Recall	0.958308	0.0931818	0.883659	1
Crohn's Disease	Percent of Features Shared: 90%	Percent Target in Training: 25%	Logistic	Order	Recall	0.957643	0.0313485	0.968537	0.907876
Crohn's Disease	Percent of Features Shared: 100%	Percent Target in Training: 90%	Random Forest with Case Weights (WI Aitchison)	Family	Recall	0.957526	0.1	0.913659	0.999356
Crohn's Disease	Percent of Features Shared: 90%	Percent Target in Training: 25%	Support Vector Machine	Phylum	Recall	0.9573	0.050222	0.963781	0.964307
Crohn's Disease	Percent of Features Shared: 100%	Percent Target in Training: 90%	Random Forest with Feature Selections	AllTaxa	Recall	0.956947	0.0909091	0.882561	1
Crohn's Disease	Percent of Features Shared: 25%	Percent Target in Training: 90%	Random Forest with Feature Selections	AllTaxa	Recall	0.956796	0.0909091	0.865976	1
Crohn's Disease	Percent of Features Shared: 100%	Percent Target in Training: 90%	Support Vector Machine	Phylum	Recall	0.956738	0.1	0.975244	0.976548
Crohn's Disease	Percent of Features Shared: 100%	Percent Target in Training: 90%	Random Forest with No Case Weights	Family	Recall	0.956665	0.1	0.913659	1
Crohn's Disease	Percent of Features Shared: 90%	Percent Target in Training: 90%	Random Forest with Case Weights (WI Aitchison)	Family	Recall	0.956558	0.0931818	0.907927	0.999041
Crohn's Disease	Percent of Features Shared: 75%	Percent Target in Training: 75%	Logistic	Order	Recall	0.956361	0.0666667	0.972683	0.920061
Crohn's Disease	Percent of Features Shared: 90%	Percent Target in Training: 90%	Random Forest with Case Weights (WI Aitchison)	Order	Recall	0.95632	0.0909091	0.928171	0.997162
Crohn's Disease	Percent of Features Shared: 90%	Percent Target in Training: 90%	Random Forest Removed	Family	Recall	0.956046	0.1	0.907683	1
Crohn's Disease	Percent of Features Shared: 75%	Percent Target in Training: 25%	Support Vector Machine	Phylum	Recall	0.955882	0.0775336	0.956585	0.966849
Crohn's Disease	Percent of Features Shared: 75%	Percent Target in Training: 90%	Support Vector Machine	Phylum	Recall	0.955481	0.0931818	0.956585	0.965871
Crohn's Disease	Percent of Features Shared: 75%	Percent Target in Training: 90%	Random Forest with No Case Weights	Order	Recall	0.955478	0.1	0.916342	1
Crohn's Disease	Percent of Features Shared: 100%	Percent Target in Training: 50%	Random Forest Removed	Order	Recall	0.955168	0.0470402	0.942439	1
Crohn's Disease	Percent of Features Shared: 75%	Percent Target in Training: 50%	Support Vector Machine	Phylum	Recall	0.955113	0.0714286	0.956585	0.964049
Crohn's Disease	Percent of Features Shared: 100%	Percent Target in Training: 50%	Random Forest	Order	Recall	0.955033	0.0443723	0.945366	1
Crohn's Disease	Percent of Features Shared: 75%	Percent Target in Training: 75%	Random Forest Removed	AllTaxa	Recall	0.955027	0.0555556	0.889702	1
Crohn's Disease	Percent of Features Shared: 100%	Percent Target in Training: 75%	Support Vector Machine	Phylum	Recall	0.954814	0.0909091	0.975244	0.973751
Crohn's Disease	Percent of Features Shared: 50%	Percent Target in Training: 90%	Support Vector Machine	Phylum	Recall	0.9548	0.0227273	0.970244	0.975761
Crohn's Disease	Percent of Features Shared: 75%	Percent Target in Training: 90%	Logistic	Class	Recall	0.95465	0.1	0.938171	0.939039
Crohn's Disease	Percent of Features Shared: 90%	Percent Target in Training: 75%	Random Forest Removed	AllTaxa	Recall	0.954601	0.0890152	0.894914	1
Crohn's Disease	Percent of Features Shared: 90%	Percent Target in Training: 90%	Random Forest	Family	Recall	0.954593	0.1	0.905732	1
Crohn's Disease	Percent of Features Shared: 100%	Percent Target in Training: 50%	Random Forest with No Case Weights	Order	Recall	0.954471	0.0459579	0.945122	1
Crohn's Disease	Percent of Features Shared: 90%	Percent Target in Training: 90%	Random Forest with No Case Weights	Family	Recall	0.954074	0.1	0.907927	1
Crohn's Disease	Percent of Features Shared: 100%	Percent Target in Training: 75%	Random Forest with Feature Selections	Family	Recall	0.953881	0.0909091	0.908049	1
Crohn's Disease	Percent of Features Shared: 100%	Percent Target in Training: 75%	Random Forest Removed	Family	Recall	0.9535	0.0879447	0.915488	1
Crohn's Disease	Percent of Features Shared: 25%	Percent Target in Training: 90%	Random Forest with Case Weights (WI Aitchison)	AllTaxa	Recall	0.953245	0.1	0.882195	0.997982
Crohn's Disease	Percent of Features Shared: 90%	Percent Target in Training: 90%	Random Forest with Case Weights (WI Euclidean)	Family	Recall	0.953232	0.1	0.907927	0.999912
Crohn's Disease	Percent of Features Shared: 90%	Percent Target in Training: 75%	Random Forest with Feature Selections	Order	Recall	0.953053	0.0879447	0.925122	1
Crohn's Disease	Percent of Features Shared: 90%	Percent Target in Training: 75%	Random Forest with No Case Weights	Order	Recall	0.951665	0.0879447	0.928171	1
Crohn's Disease	Percent of Features Shared: 25%	Percent Target in Training: 90%	Support Vector Machine	Family	Recall	0.951338	0.1	0.938658	0.971756
Crohn's Disease	Percent of Features Shared: 75%	Percent Target in Training: 75%	Random Forest with Feature Selections	Order	Recall	0.950841	0.07	0.914024	1
Crohn's Disease	Percent of Features Shared: 50%	Percent Target in Training: 90%	Random Forest	AllTaxa	Recall	0.950808	0.1	0.891463	1
Crohn's Disease	Percent of Features Shared: 100%	Percent Target in Training: 75%	Logistic	Species	Recall	0.950431	0.0833333	0.926829	0.958999
Crohn's Disease	Percent of Features Shared: 100%	Percent Target in Training: 75%	Random Forest with Case Weights (WI Aitchison)	Order	Recall	0.950385	0.0909091	0.945122	0.997347
Crohn's Disease	Percent of Features Shared: 90%	Percent Target in Training: 75%	Support Vector Machine	Phylum	Recall	0.949779	0.0833333	0.963781	0.969853
Crohn's Disease	Percent of Features Shared: 100%	Percent Target in Training: 50%	Random Forest with Feature Selections	Order	Recall	0.94974	0.0511905	0.939146	1
Crohn's Disease	Percent of Features Shared: 100%	Percent Target in Training: 75%	Random Forest	Family	Recall	0.949637	0.0879447	0.91061	1
Crohn's Disease	Percent of Features Shared: 100%	Percent Target in Training: 75%	Random Forest with No Case Weights	Family	Recall	0.94963	0.0842391	0.913659	1
Crohn's Disease	Percent of Features Shared: 90%	Percent Target in Training: 90%	Random Forest with Case Weights (WI Euclidean)	Order	Recall	0.949533	0.1	0.928171	0.999987
Crohn's Disease	Percent of Features Shared: 90%	Percent Target in Training: 75%	Random Forest Removed	Order	Recall	0.949449	0.0909091	0.930244	1
Crohn's Disease	Percent of Features Shared: 100%	Percent Target in Training: 75%	Random Forest with Case Weights (WI Euclidean)	AllTaxa	Recall	0.949219	0.0909091	0.888659	1
Crohn's Disease	Percent of Features Shared: 90%	Percent Target in Training: 90%	Random Forest with Feature Selections	Family	Recall	0.949196	0.1	0.898049	1
Crohn's Disease	Percent of Features Shared: 75%	Percent Target in Training: 75%	Random Forest	AllTaxa	Recall	0.949165	0.0852273	0.893049	1
Crohn's Disease	Percent of Features Shared: 90%	Percent Target in Training: 75%	Random Forest	Order	Recall	0.948957	0.0879447	0.929268	1
Crohn's Disease	Percent of Features Shared: 100%	Percent Target in Training: 90%	Random Forest with Case Weights (WI Euclidean)	Family	Recall	0.94893	0.111111	0.913659	1
Crohn's Disease	Percent of Features Shared: 100%	Percent Target in Training: 75%	Random Forest with No Case Weights	AllTaxa	Recall	0.948906	0.0952381	0.888659	1
Crohn's Disease	Percent of Features Shared: 100%	Percent Target in Training: 75%	Random Forest with Case Weights (WI Euclidean)	Family	Recall	0.948801	0.0909091	0.913659	1
Crohn's Disease	Percent of Features Shared: 25%	Percent Target in Training: 75%	Support Vector Machine	Family	Recall	0.948721	0.0879447	0.938658	0.970698
Crohn's Disease	Percent of Features Shared: 75%	Percent Target in Training: 90%	Random Forest with No Case Weights	Family	Recall	0.948538	0.102778	0.894878	1
Crohn's Disease	Percent of Features Shared: 75%	Percent Target in Training: 90%	Random Forest Removed	Family	Recall	0.948497	0.102778	0.891585	1
Crohn's Disease	Percent of Features Shared: 25%	Percent Target in Training: 25%	Support Vector Machine	Family	Recall	0.948496	0.050304	0.938658	0.970986
Crohn's Disease	Percent of Features Shared: 75%	Percent Target in Training: 75%	Random Forest with Case Weights (WI Euclidean)	AllTaxa	Recall	0.948496	0.0909091	0.89122	1
Crohn's Disease	Percent of Features Shared: 100%	Percent Target in Training: 90%	Random Forest with No Case Weights	Genus	Recall	0.948387	0.1	0.859634	1
Crohn's Disease	Percent of Features Shared: 100%	Percent Target in Training: 75%	Random Forest with Case Weights (WI Aitchison)	AllTaxa	Recall	0.948352	0.0909091	0.888659	0.998423
Crohn's Disease	Percent of Features Shared: 100%	Percent Target in Training: 90%	Random Forest with Case Weights (WI Aitchison)	Species	Recall	0.948122	0.111111	0.888293	0.998965
Crohn's Disease	Percent of Features Shared: 25%	Percent Target in Training: 90%	Random Forest with Case Weights (WI Euclidean)	AllTaxa	Recall	0.948043	0.111111	0.882195	0.999684
Crohn's Disease	Percent of Features Shared: 75%	Percent Target in Training: 90%	Random Forest	Family	Recall	0.948022	0.102778	0.893293	1
Crohn's Disease	Percent of Features Shared: 75%	Percent Target in Training: 75%	Random Forest with Case Weights (WI Aitchison)	AllTaxa	Recall	0.947987	0.0909091	0.89122	0.998307
Crohn's Disease	Percent of Features Shared: 90%	Percent Target in Training: 75%	Random Forest with Case Weights (WI Aitchison)	AllTaxa	Recall	0.947871	0.0919913	0.89439	0.99832
Crohn's Disease	Percent of Features Shared: 75%	Percent Target in Training: 25%	Logistic	Species	Recall	0.947755	0.0366453	0.93439	0.96582
Crohn's Disease	Percent of Features Shared: 100%	Percent Target in Training: 75%	Random Forest	AllTaxa	Recall	0.947708	0.0833333	0.889634	1
Crohn's Disease	Percent of Features Shared: 90%	Percent Target in Training: 75%	Random Forest with No Case Weights	AllTaxa	Recall	0.947476	0.0919913	0.89439	1
Crohn's Disease	Percent of Features Shared: 50%	Percent Target in Training: 75%	Random Forest Removed	AllTaxa	Recall	0.947461	0.097619	0.887534	1
Crohn's Disease	Percent of Features Shared: 75%	Percent Target in Training: 75%	Logistic	Class	Recall	0.947401	0.0909091	0.938171	0.938084
Crohn's Disease	Percent of Features Shared: 90%	Percent Target in Training: 50%	Random Forest with No Case Weights	Order	Recall	0.947227	0.0498185	0.928171	1
Crohn's Disease	Percent of Features Shared: 90%	Percent Target in Training: 75%	Random Forest with Case Weights (WI Euclidean)	AllTaxa	Recall	0.947131	0.0909091	0.89439	1
Crohn's Disease	Percent of Features Shared: 90%	Percent Target in Training: 50%	Logistic	Species	Recall	0.946847	0.0483232	0.922561	0.962241
Crohn's Disease	Percent of Features Shared: 90%	Percent Target in Training: 90%	Support Vector Machine	Phylum	Recall	0.946657	0.111111	0.963781	0.973244
Crohn's Disease	Percent of Features Shared: 75%	Percent Target in Training: 75%	Random Forest	Order	Recall	0.946656	0.0919913	0.912561	1
Crohn's Disease	Percent of Features Shared: 75%	Percent Target in Training: 75%	Random Forest Removed	Order	Recall	0.946504	0.0879447	0.913659	1
Crohn's Disease	Percent of Features Shared: 75%	Percent Target in Training: 75%	Random Forest with No Case Weights	AllTaxa	Recall	0.946425	0.0952381	0.89122	1
Crohn's Disease	Percent of Features Shared: 25%	Percent Target in Training: 90%	Random Forest with No Case Weights	AllTaxa	Recall	0.946388	0.111111	0.882195	1
Crohn's Disease	Percent of Features Shared: 90%	Percent Target in Training: 75%	Random Forest	Family	Recall	0.946197	0.0909091	0.905732	1
Crohn's Disease	Percent of Features Shared: 75%	Percent Target in Training: 90%	Random Forest	Order	Recall	0.94597	0.111111	0.912561	1
Crohn's Disease	Percent of Features Shared: 90%	Percent Target in Training: 75%	Random Forest Removed	Family	Recall	0.945965	0.0909091	0.907683	1
Crohn's Disease	Percent of Features Shared: 100%	Percent Target in Training: 25%	Random Forest	Order	Recall	0.945766	0.0344566	0.945366	1
Crohn's Disease	Percent of Features Shared: 100%	Percent Target in Training: 90%	Random Forest	Genus	Recall	0.945752	0.1	0.857053	1
Crohn's Disease	Percent of Features Shared: 100%	Percent Target in Training: 75%	Random Forest with Case Weights (WI Euclidean)	Order	Recall	0.945668	0.0919913	0.945122	1
Crohn's Disease	Percent of Features Shared: 75%	Percent Target in Training: 50%	Logistic	Class	Recall	0.945578	0.0504808	0.938171	0.936314
Crohn's Disease	Percent of Features Shared: 100%	Percent Target in Training: 25%	Random Forest with No Case Weights	Order	Recall	0.945524	0.0449283	0.945122	1
Crohn's Disease	Percent of Features Shared: 100%	Percent Target in Training: 90%	Random Forest Removed	Genus	Recall	0.945478	0.1	0.858902	1
Crohn's Disease	Percent of Features Shared: 90%	Percent Target in Training: 50%	Logistic	Order	Recall	0.945375	0.0511905	0.968537	0.907542
Crohn's Disease	Percent of Features Shared: 90%	Percent Target in Training: 90%	Random Forest with Case Weights (WI Aitchison)	Species	Recall	0.945217	0.114583	0.879878	0.998991
Crohn's Disease	Percent of Features Shared: 100%	Percent Target in Training: 90%	Random Forest with Case Weights (WI Euclidean)	Species	Recall	0.945196	0.111111	0.888293	1
Crohn's Disease	Percent of Features Shared: 75%	Percent Target in Training: 75%	Support Vector Machine	Species	Recall	0.945015	0.0842391	0.930732	0.976329
Crohn's Disease	Percent of Features Shared: 90%	Percent Target in Training: 75%	Random Forest	AllTaxa	Recall	0.944932	0.0909091	0.889146	1
Crohn's Disease	Percent of Features Shared: 100%	Percent Target in Training: 90%	Random Forest with Case Weights (WI Euclidean)	Genus	Recall	0.944879	0.111111	0.859634	0.999975
Crohn's Disease	Percent of Features Shared: 75%	Percent Target in Training: 90%	Random Forest with Case Weights (WI Aitchison)	Family	Recall	0.944788	0.102778	0.894878	0.998448
Crohn's Disease	Percent of Features Shared: 90%	Percent Target in Training: 75%	Random Forest with Feature Selections	Family	Recall	0.944268	0.0919913	0.898049	1
Crohn's Disease	Percent of Features Shared: 90%	Percent Target in Training: 75%	Random Forest with No Case Weights	Family	Recall	0.944027	0.0919913	0.907927	1
Crohn's Disease	Percent of Features Shared: 75%	Percent Target in Training: 90%	Random Forest with Case Weights (WI Euclidean)	Species	Recall	0.944013	0.111111	0.867317	0.999697
Crohn's Disease	Percent of Features Shared: 90%	Percent Target in Training: 90%	Logistic	Class	Recall	0.94395	0.111111	0.929756	0.927809
Crohn's Disease	Percent of Features Shared: 75%	Percent Target in Training: 75%	Random Forest with No Case Weights	Order	Recall	0.943845	0.0952381	0.916342	1
Crohn's Disease	Percent of Features Shared: 90%	Percent Target in Training: 50%	Random Forest	Order	Recall	0.943831	0.0601055	0.929268	1
Crohn's Disease	Percent of Features Shared: 90%	Percent Target in Training: 75%	Random Forest with Case Weights (WI Aitchison)	Family	Recall	0.943666	0.0952381	0.907927	0.999128
Crohn's Disease	Percent of Features Shared: 90%	Percent Target in Training: 90%	Random Forest	Genus	Recall	0.943563	0.111111	0.849887	1
Crohn's Disease	Percent of Features Shared: 90%	Percent Target in Training: 50%	Random Forest Removed	Order	Recall	0.94353	0.0527108	0.930244	1
Crohn's Disease	Percent of Features Shared: 25%	Percent Target in Training: 50%	Support Vector Machine	Family	Recall	0.943415	0.0541424	0.938658	0.970617
Crohn's Disease	Percent of Features Shared: 100%	Percent Target in Training: 25%	Logistic	Phylum	Recall	0.943334	0.0669399	0.97561	0.94763
Crohn's Disease	Percent of Features Shared: 100%	Percent Target in Training: 10%	Random Forest	Order	Recall	0.943325	0.0264717	0.945366	1
Crohn's Disease	Percent of Features Shared: 100%	Percent Target in Training: 25%	Random Forest Removed	Order	Recall	0.943226	0.0427408	0.942439	1
Crohn's Disease	Percent of Features Shared: 10%	Percent Target in Training: 90%	Support Vector Machine	Genus	Recall	0.943086	0.111111	0.921098	0.961899
Crohn's Disease	Percent of Features Shared: 50%	Percent Target in Training: 75%	Random Forest	AllTaxa	Recall	0.943057	0.0952381	0.891463	1
Crohn's Disease	Percent of Features Shared: 75%	Percent Target in Training: 90%	Random Forest	Genus	Recall	0.943033	0.111111	0.855564	1
Crohn's Disease	Percent of Features Shared: 100%	Percent Target in Training: 10%	Random Forest Removed	Order	Recall	0.942946	0.0264717	0.942439	1
Crohn's Disease	Percent of Features Shared: 75%	Percent Target in Training: 90%	Random Forest with Feature Selections	Family	Recall	0.942943	0.1	0.877317	1
Crohn's Disease	Percent of Features Shared: 50%	Percent Target in Training: 75%	Support Vector Machine	Class	Recall	0.942809	0.0919913	0.92561	0.966193
Crohn's Disease	Percent of Features Shared: 90%	Percent Target in Training: 75%	Random Forest with Case Weights (WI Aitchison)	Species	Recall	0.942733	0.0952381	0.879878	0.998871
Crohn's Disease	Percent of Features Shared: 90%	Percent Target in Training: 90%	Random Forest with Case Weights (WI Euclidean)	Species	Recall	0.942657	0.114583	0.879878	0.99995
Crohn's Disease	Percent of Features Shared: 50%	Percent Target in Training: 75%	Random Forest with No Case Weights	AllTaxa	Recall	0.942456	0.0952381	0.888171	1
Crohn's Disease	Percent of Features Shared: 75%	Percent Target in Training: 90%	Random Forest with Case Weights (WI Euclidean)	Family	Recall	0.942386	0.111111	0.894878	0.99966
Crohn's Disease	Percent of Features Shared: 25%	Percent Target in Training: 10%	Support Vector Machine	Family	Recall	0.942196	0.0673824	0.938658	0.971008
Crohn's Disease	Percent of Features Shared: 90%	Percent Target in Training: 90%	Random Forest with Feature Selections	Genus	Recall	0.942196	0.111111	0.844355	1
Crohn's Disease	Percent of Features Shared: 100%	Percent Target in Training: 10%	Random Forest with No Case Weights	Order	Recall	0.942136	0.0261323	0.945122	1
Crohn's Disease	Percent of Features Shared: 100%	Percent Target in Training: 90%	Random Forest with Feature Selections	Genus	Recall	0.942061	0.111111	0.847372	1
Crohn's Disease	Percent of Features Shared: 75%	Percent Target in Training: 90%	Random Forest Removed	Species	Recall	0.942061	0.125	0.864146	1
Crohn's Disease	Percent of Features Shared: 90%	Percent Target in Training: 75%	Random Forest with Case Weights (WI Euclidean)	Family	Recall	0.941987	0.0909091	0.907927	0.999859
Crohn's Disease	Percent of Features Shared: 75%	Percent Target in Training: 75%	Support Vector Machine	Phylum	Recall	0.941973	0.0952381	0.956585	0.963543
Crohn's Disease	Percent of Features Shared: 75%	Percent Target in Training: 90%	Random Forest with Case Weights (WI Aitchison)	Species	Recall	0.941764	0.125	0.867317	0.998183
Crohn's Disease	Percent of Features Shared: 75%	Percent Target in Training: 25%	Logistic	Class	Recall	0.941731	0.0460318	0.938171	0.934718
Crohn's Disease	Percent of Features Shared: 90%	Percent Target in Training: 50%	Random Forest with Feature Selections	Order	Recall	0.941523	0.0576938	0.925122	1
Crohn's Disease	Percent of Features Shared: 90%	Percent Target in Training: 90%	Logistic	Order	Recall	0.941488	0.111111	0.968537	0.907671
Crohn's Disease	Percent of Features Shared: 50%	Percent Target in Training: 75%	Random Forest with Case Weights (WI Euclidean)	AllTaxa	Recall	0.94146	0.0952381	0.888171	0.999949
Crohn's Disease	Percent of Features Shared: 100%	Percent Target in Training: 75%	Random Forest with Case Weights (WI Aitchison)	Species	Recall	0.941203	0.0952381	0.888293	0.99914
Crohn's Disease	Percent of Features Shared: 50%	Percent Target in Training: 75%	Support Vector Machine	Order	Recall	0.940966	0.0919913	0.922317	0.955381
Crohn's Disease	Percent of Features Shared: 75%	Percent Target in Training: 10%	Logistic	Class	Recall	0.940812	0.03867	0.938171	0.934462
Crohn's Disease	Percent of Features Shared: 50%	Percent Target in Training: 90%	Random Forest	Family	Recall	0.940732	0.111111	0.866707	1
Crohn's Disease	Percent of Features Shared: 100%	Percent Target in Training: 75%	Random Forest with Case Weights (WI Euclidean)	Species	Recall	0.940727	0.0952381	0.888293	1
Crohn's Disease	Percent of Features Shared: 75%	Percent Target in Training: 50%	Support Vector Machine	Species	Recall	0.940535	0.0671926	0.930732	0.976006
Crohn's Disease	Percent of Features Shared: 100%	Percent Target in Training: 10%	Random Forest with Feature Selections	Order	Recall	0.940495	0.0263863	0.939146	1
Crohn's Disease	Percent of Features Shared: 100%	Percent Target in Training: 50%	Logistic	Species	Recall	0.940453	0.0387286	0.926829	0.958933
Crohn's Disease	Percent of Features Shared: 100%	Percent Target in Training: 25%	Random Forest with Feature Selections	Order	Recall	0.940452	0.0305288	0.939146	1
Crohn's Disease	Percent of Features Shared: 90%	Percent Target in Training: 90%	Random Forest with Case Weights (WI Euclidean)	Genus	Recall	0.940391	0.111111	0.853171	0.999482
Crohn's Disease	Percent of Features Shared: 50%	Percent Target in Training: 75%	Random Forest with Feature Selections	AllTaxa	Recall	0.940073	0.0964286	0.875488	1
Crohn's Disease	Percent of Features Shared: 100%	Percent Target in Training: 75%	Random Forest with Case Weights (WI Aitchison)	Family	Recall	0.940064	0.0952381	0.913659	0.999667
Crohn's Disease	Percent of Features Shared: 75%	Percent Target in Training: 10%	Logistic	Species	Recall	0.939665	0.0390429	0.93439	0.965298
Crohn's Disease	Percent of Features Shared: 75%	Percent Target in Training: 75%	Random Forest with Feature Selections	AllTaxa	Recall	0.939598	0.0964286	0.879268	1
Crohn's Disease	Percent of Features Shared: 50%	Percent Target in Training: 50%	Support Vector Machine	Class	Recall	0.939258	0.0820874	0.92561	0.964774
Crohn's Disease	Percent of Features Shared: 50%	Percent Target in Training: 90%	Random Forest Removed	Family	Recall	0.939204	0.114583	0.865488	1
Crohn's Disease	Percent of Features Shared: 75%	Percent Target in Training: 75%	Random Forest	Family	Recall	0.938896	0.0964286	0.893293	1
Crohn's Disease	Percent of Features Shared: 50%	Percent Target in Training: 75%	Random Forest with Case Weights (WI Aitchison)	AllTaxa	Recall	0.938816	0.0952381	0.888171	0.998115
Crohn's Disease	Percent of Features Shared: 90%	Percent Target in Training: 75%	Random Forest with Case Weights (WI Euclidean)	Species	Recall	0.938062	0.0535714	0.879878	0.999962
Crohn's Disease	Percent of Features Shared: 50%	Percent Target in Training: 90%	Random Forest with Feature Selections	Family	Recall	0.937834	0.111111	0.852439	1
Crohn's Disease	Percent of Features Shared: 50%	Percent Target in Training: 25%	Support Vector Machine	Class	Recall	0.937482	0.0822956	0.92561	0.966041
Crohn's Disease	Percent of Features Shared: 90%	Percent Target in Training: 50%	Logistic	Class	Recall	0.937104	0.0345893	0.929756	0.924692
Crohn's Disease	Percent of Features Shared: 75%	Percent Target in Training: 90%	Random Forest with Feature Selections	Genus	Recall	0.936856	0.114583	0.844512	1
Crohn's Disease	Percent of Features Shared: 100%	Percent Target in Training: 90%	Logistic	Class	Recall	0.936814	0.111111	0.922073	0.919874
Crohn's Disease	Percent of Features Shared: 10%	Percent Target in Training: 75%	Random Forest Removed	Species	Recall	0.936795	0.0952381	0.932561	0.990464
Crohn's Disease	Percent of Features Shared: 100%	Percent Target in Training: 50%	Random Forest	Family	Recall	0.93656	0.0546304	0.91061	1
Crohn's Disease	Percent of Features Shared: 75%	Percent Target in Training: 90%	Random Forest with Case Weights (WI Euclidean)	Genus	Recall	0.936502	0.114583	0.855732	0.999255
Crohn's Disease	Percent of Features Shared: 100%	Percent Target in Training: 50%	Random Forest Removed	Family	Recall	0.936486	0.0568452	0.915488	1
Crohn's Disease	Percent of Features Shared: 90%	Percent Target in Training: 75%	Logistic	Class	Recall	0.936439	0.0664286	0.929756	0.92639
Crohn's Disease	Percent of Features Shared: 90%	Percent Target in Training: 75%	Random Forest with Feature Selections	AllTaxa	Recall	0.936178	0.0952381	0.883659	1
Crohn's Disease	Percent of Features Shared: 75%	Percent Target in Training: 90%	Random Forest with No Case Weights	Species	Recall	0.936076	0.125	0.867317	1
Crohn's Disease	Percent of Features Shared: 50%	Percent Target in Training: 50%	Support Vector Machine	Order	Recall	0.936062	0.0726191	0.922317	0.951264
Crohn's Disease	Percent of Features Shared: 75%	Percent Target in Training: 75%	Random Forest Removed	Family	Recall	0.93606	0.1	0.891585	1
Crohn's Disease	Percent of Features Shared: 25%	Percent Target in Training: 75%	Random Forest	AllTaxa	Recall	0.935865	0.1	0.884268	1
Crohn's Disease	Percent of Features Shared: 90%	Percent Target in Training: 90%	Random Forest Removed	Genus	Recall	0.93578	0.111111	0.853658	1
Crohn's Disease	Percent of Features Shared: 90%	Percent Target in Training: 90%	Support Vector Machine	Species	Recall	0.93563	0.125	0.904756	0.967395
Crohn's Disease	Percent of Features Shared: 25%	Percent Target in Training: 75%	Random Forest Removed	AllTaxa	Recall	0.93545	0.0952381	0.884282	1
Crohn's Disease	Percent of Features Shared: 90%	Percent Target in Training: 25%	Random Forest Removed	Order	Recall	0.935247	0.0431967	0.930244	1
Crohn's Disease	Percent of Features Shared: 90%	Percent Target in Training: 25%	Random Forest with No Case Weights	Order	Recall	0.935206	0.0343482	0.928171	1
Crohn's Disease	Percent of Features Shared: 10%	Percent Target in Training: 90%	Random Forest Removed	AllTaxa	Recall	0.935032	0.125	0.840921	1
Crohn's Disease	Percent of Features Shared: 75%	Percent Target in Training: 25%	Support Vector Machine	Species	Recall	0.93489	0.0682005	0.930732	0.977028
Crohn's Disease	Percent of Features Shared: 90%	Percent Target in Training: 90%	Random Forest with No Case Weights	Genus	Recall	0.934855	0.111111	0.853171	1
Crohn's Disease	Percent of Features Shared: 10%	Percent Target in Training: 10%	Random Forest	Species	Recall	0.934791	0.0640393	0.933049	0.991686
Crohn's Disease	Percent of Features Shared: 100%	Percent Target in Training: 50%	Random Forest with Case Weights (WI Aitchison)	Order	Recall	0.934752	0.0713215	0.945122	0.997287
Crohn's Disease	Percent of Features Shared: 75%	Percent Target in Training: 90%	Random Forest with No Case Weights	Genus	Recall	0.934723	0.111111	0.855732	1
Crohn's Disease	Percent of Features Shared: 100%	Percent Target in Training: 50%	Random Forest with No Case Weights	Family	Recall	0.934711	0.0696717	0.913659	1
Crohn's Disease	Percent of Features Shared: 75%	Percent Target in Training: 50%	Random Forest with Feature Selections	Order	Recall	0.934611	0.0720093	0.914024	1
Crohn's Disease	Percent of Features Shared: 10%	Percent Target in Training: 10%	Random Forest Removed	Species	Recall	0.934374	0.0522368	0.932561	0.99203
Crohn's Disease	Percent of Features Shared: 90%	Percent Target in Training: 25%	Logistic	Species	Recall	0.934098	0.0454327	0.922561	0.961123
Crohn's Disease	Percent of Features Shared: 90%	Percent Target in Training: 75%	Logistic	Order	Recall	0.933949	0.1	0.968537	0.907558
Crohn's Disease	Percent of Features Shared: 75%	Percent Target in Training: 90%	Random Forest	Species	Recall	0.933938	0.125	0.864634	1
Crohn's Disease	Percent of Features Shared: 90%	Percent Target in Training: 25%	Random Forest	Order	Recall	0.933867	0.0371688	0.929268	1
Crohn's Disease	Percent of Features Shared: 100%	Percent Target in Training: 50%	Random Forest with Feature Selections	Family	Recall	0.93383	0.0578094	0.908049	1
Crohn's Disease	Percent of Features Shared: 90%	Percent Target in Training: 75%	Random Forest with Case Weights (WI Euclidean)	Order	Recall	0.933778	0.0964286	0.928171	0.999987
Crohn's Disease	Percent of Features Shared: 25%	Percent Target in Training: 75%	Random Forest with Case Weights (WI Euclidean)	AllTaxa	Recall	0.933613	0.0964286	0.882195	0.999743
Crohn's Disease	Percent of Features Shared: 75%	Percent Target in Training: 75%	Random Forest with No Case Weights	Family	Recall	0.933417	0.1	0.894878	1
Crohn's Disease	Percent of Features Shared: 75%	Percent Target in Training: 75%	Random Forest with Case Weights (WI Euclidean)	Family	Recall	0.933382	0.1	0.894878	0.999718
Crohn's Disease	Percent of Features Shared: 10%	Percent Target in Training: 75%	Random Forest	Species	Recall	0.933326	0.0617004	0.933049	0.990438
Crohn's Disease	Percent of Features Shared: 50%	Percent Target in Training: 10%	Support Vector Machine	Class	Recall	0.933303	0.0936029	0.92561	0.96481
Crohn's Disease	Percent of Features Shared: 50%	Percent Target in Training: 90%	Random Forest with No Case Weights	Family	Recall	0.9331	0.125	0.866341	1
Crohn's Disease	Percent of Features Shared: 100%	Percent Target in Training: 75%	Random Forest with Feature Selections	AllTaxa	Recall	0.933099	0.1	0.882561	1
Crohn's Disease	Percent of Features Shared: 10%	Percent Target in Training: 50%	Support Vector Machine	Genus	Recall	0.933088	0.0720093	0.921098	0.963522
Crohn's Disease	Percent of Features Shared: 90%	Percent Target in Training: 25%	Logistic	Class	Recall	0.932932	0.0343482	0.929756	0.923278
Crohn's Disease	Percent of Features Shared: 50%	Percent Target in Training: 90%	Random Forest with No Case Weights	Genus	Recall	0.932922	0.125	0.85622	1
Crohn's Disease	Percent of Features Shared: 75%	Percent Target in Training: 50%	Random Forest with No Case Weights	Order	Recall	0.932867	0.0703905	0.916342	1
Crohn's Disease	Percent of Features Shared: 75%	Percent Target in Training: 50%	Random Forest Removed	Order	Recall	0.932472	0.0691867	0.913659	1
Crohn's Disease	Percent of Features Shared: 50%	Percent Target in Training: 25%	Support Vector Machine	Order	Recall	0.932465	0.0640001	0.922317	0.950209
Crohn's Disease	Percent of Features Shared: 50%	Percent Target in Training: 90%	Random Forest with Feature Selections	Genus	Recall	0.932355	0.125	0.843369	1
Crohn's Disease	Percent of Features Shared: 10%	Percent Target in Training: 25%	Random Forest Removed	Species	Recall	0.93226	0.0571046	0.932561	0.990667
Crohn's Disease	Percent of Features Shared: 90%	Percent Target in Training: 10%	Random Forest with No Case Weights	Order	Recall	0.932229	0.0394144	0.928171	1
Crohn's Disease	Percent of Features Shared: 25%	Percent Target in Training: 75%	Random Forest with Case Weights (WI Aitchison)	AllTaxa	Recall	0.932176	0.0952381	0.882195	0.998026
Crohn's Disease	Percent of Features Shared: 90%	Percent Target in Training: 10%	Logistic	Class	Recall	0.932081	0.0280254	0.929756	0.923062
Crohn's Disease	Percent of Features Shared: 90%	Percent Target in Training: 90%	Random Forest Removed	Species	Recall	0.932033	0.125	0.879146	1
Crohn's Disease	Percent of Features Shared: 100%	Percent Target in Training: 50%	Random Forest with Case Weights (WI Euclidean)	Family	Recall	0.931995	0.0497836	0.913659	1
Crohn's Disease	Percent of Features Shared: 90%	Percent Target in Training: 50%	Random Forest Removed	AllTaxa	Recall	0.931983	0.0446491	0.894914	1
Crohn's Disease	Percent of Features Shared: 10%	Percent Target in Training: 25%	Random Forest	Species	Recall	0.931953	0.0624254	0.933049	0.990504
Crohn's Disease	Percent of Features Shared: 100%	Percent Target in Training: 75%	Logistic	Class	Recall	0.931935	0.0547619	0.922073	0.918607
Crohn's Disease	Percent of Features Shared: 25%	Percent Target in Training: 75%	Random Forest with No Case Weights	AllTaxa	Recall	0.931908	0.07	0.882195	1
Crohn's Disease	Percent of Features Shared: 75%	Percent Target in Training: 10%	Support Vector Machine	Species	Recall	0.931901	0.0783093	0.930732	0.97668
Crohn's Disease	Percent of Features Shared: 75%	Percent Target in Training: 75%	Random Forest with Feature Selections	Family	Recall	0.931526	0.101316	0.877317	1
Crohn's Disease	Percent of Features Shared: 100%	Percent Target in Training: 90%	Random Forest Removed	Species	Recall	0.93137	0.125	0.89	1
Crohn's Disease	Percent of Features Shared: 90%	Percent Target in Training: 50%	Random Forest	AllTaxa	Recall	0.931229	0.0591518	0.889146	1
Crohn's Disease	Percent of Features Shared: 100%	Percent Target in Training: 50%	Random Forest with Case Weights (WI Aitchison)	AllTaxa	Recall	0.930956	0.075	0.888659	0.998314
Crohn's Disease	Percent of Features Shared: 10%	Percent Target in Training: 50%	Random Forest Removed	Species	Recall	0.930521	0.0703929	0.932561	0.990085
Crohn's Disease	Percent of Features Shared: 75%	Percent Target in Training: 50%	Random Forest	Order	Recall	0.930322	0.0769255	0.912561	1
Crohn's Disease	Percent of Features Shared: 90%	Percent Target in Training: 75%	Random Forest with Case Weights (WI Aitchison)	Order	Recall	0.930296	0.1	0.928171	0.99741
Crohn's Disease	Percent of Features Shared: 100%	Percent Target in Training: 75%	Random Forest with No Case Weights	Genus	Recall	0.930202	0.1	0.859634	1
Crohn's Disease	Percent of Features Shared: 90%	Percent Target in Training: 10%	Random Forest Removed	Order	Recall	0.930142	0.0387719	0.930244	1
Crohn's Disease	Percent of Features Shared: 100%	Percent Target in Training: 90%	Random Forest with Case Weights (WI Aitchison)	Genus	Recall	0.930072	0.111111	0.859634	0.997325
Crohn's Disease	Percent of Features Shared: 75%	Percent Target in Training: 90%	Random Forest with Case Weights (WI Euclidean)	Order	Recall	0.930065	0.125	0.916342	0.999912
Crohn's Disease	Percent of Features Shared: 100%	Percent Target in Training: 50%	Random Forest with No Case Weights	AllTaxa	Recall	0.930017	0.0605509	0.888659	1
Crohn's Disease	Percent of Features Shared: 100%	Percent Target in Training: 50%	Logistic	Order	Recall	0.929966	0.0745917	0.962439	0.903034
Crohn's Disease	Percent of Features Shared: 75%	Percent Target in Training: 75%	Random Forest with Case Weights (WI Aitchison)	Family	Recall	0.929961	0.113333	0.894878	0.998359
Crohn's Disease	Percent of Features Shared: 50%	Percent Target in Training: 90%	Random Forest	Genus	Recall	0.929921	0.125	0.857851	1
Crohn's Disease	Percent of Features Shared: 100%	Percent Target in Training: 50%	Random Forest	AllTaxa	Recall	0.929871	0.0523405	0.889634	1
Crohn's Disease	Percent of Features Shared: 100%	Percent Target in Training: 75%	Random Forest Removed	Genus	Recall	0.929835	0.1	0.858902	1
Crohn's Disease	Percent of Features Shared: 90%	Percent Target in Training: 75%	Random Forest	Genus	Recall	0.929826	0.06	0.849887	1
Crohn's Disease	Percent of Features Shared: 90%	Percent Target in Training: 90%	Random Forest with Case Weights (WI Aitchison)	Genus	Recall	0.929759	0.125	0.853171	0.997426
Crohn's Disease	Percent of Features Shared: 50%	Percent Target in Training: 90%	Support Vector Machine	Order	Recall	0.929758	0.125	0.922317	0.955854
Crohn's Disease	Percent of Features Shared: 10%	Percent Target in Training: 50%	Random Forest	Species	Recall	0.929674	0.0703929	0.933049	0.990428
Crohn's Disease	Percent of Features Shared: 90%	Percent Target in Training: 25%	Random Forest with Feature Selections	Order	Recall	0.929645	0.047427	0.925122	1
Crohn's Disease	Percent of Features Shared: 50%	Percent Target in Training: 10%	Support Vector Machine	Order	Recall	0.929483	0.0695567	0.922317	0.949996
Crohn's Disease	Percent of Features Shared: 50%	Percent Target in Training: 90%	Random Forest with Case Weights (WI Euclidean)	Genus	Recall	0.929461	0.129464	0.85622	0.9987
Crohn's Disease	Percent of Features Shared: 75%	Percent Target in Training: 90%	Random Forest Removed	Genus	Recall	0.929419	0.125	0.856585	1
Crohn's Disease	Percent of Features Shared: 100%	Percent Target in Training: 75%	Random Forest	Genus	Recall	0.929342	0.07	0.857053	1
Crohn's Disease	Percent of Features Shared: 100%	Percent Target in Training: 75%	Random Forest with Feature Selections	Genus	Recall	0.929215	0.0569746	0.847372	1
Crohn's Disease	Percent of Features Shared: 90%	Percent Target in Training: 10%	Random Forest	Order	Recall	0.92918	0.0516667	0.929268	1
Crohn's Disease	Percent of Features Shared: 50%	Percent Target in Training: 90%	Random Forest with Case Weights (WI Aitchison)	Family	Recall	0.928716	0.125	0.866341	0.997073
Crohn's Disease	Percent of Features Shared: 90%	Percent Target in Training: 90%	Random Forest	Species	Recall	0.928692	0.125	0.87622	1
Crohn's Disease	Percent of Features Shared: 100%	Percent Target in Training: 25%	Logistic	Order	Recall	0.928613	0.0629674	0.962439	0.90426
Crohn's Disease	Percent of Features Shared: 75%	Percent Target in Training: 75%	Random Forest with Case Weights (WI Euclidean)	Species	Recall	0.928509	0.0582904	0.867317	0.99968
Crohn's Disease	Percent of Features Shared: 100%	Percent Target in Training: 50%	Random Forest with Case Weights (WI Euclidean)	AllTaxa	Recall	0.928383	0.0745192	0.888659	1
Crohn's Disease	Percent of Features Shared: 90%	Percent Target in Training: 75%	Random Forest	Species	Recall	0.928341	0.0650585	0.87622	1
Crohn's Disease	Percent of Features Shared: 75%	Percent Target in Training: 50%	Random Forest	AllTaxa	Recall	0.928277	0.0580369	0.893049	1
Crohn's Disease	Percent of Features Shared: 100%	Percent Target in Training: 50%	Random Forest Removed	AllTaxa	Recall	0.92823	0.0447404	0.884795	1
Crohn's Disease	Percent of Features Shared: 90%	Percent Target in Training: 10%	Logistic	Species	Recall	0.928217	0.0284231	0.922561	0.961005
Crohn's Disease	Percent of Features Shared: 100%	Percent Target in Training: 75%	Random Forest	Species	Recall	0.928127	0.0583333	0.887683	1
Crohn's Disease	Percent of Features Shared: 90%	Percent Target in Training: 50%	Random Forest with Case Weights (WI Aitchison)	Order	Recall	0.928111	0.0784091	0.928171	0.997484
Crohn's Disease	Percent of Features Shared: 50%	Percent Target in Training: 90%	Random Forest Removed	Genus	Recall	0.928085	0.125	0.856463	1
Crohn's Disease	Percent of Features Shared: 10%	Percent Target in Training: 75%	Support Vector Machine	Genus	Recall	0.928031	0.112745	0.921098	0.962337
Crohn's Disease	Percent of Features Shared: 100%	Percent Target in Training: 90%	Support Vector Machine	AllTaxa	Recall	0.928029	0.125	0.914375	0.947144
Crohn's Disease	Percent of Features Shared: 75%	Percent Target in Training: 75%	Random Forest with Case Weights (WI Aitchison)	Species	Recall	0.927829	0.125	0.867317	0.998307
Crohn's Disease	Percent of Features Shared: 10%	Percent Target in Training: 75%	Random Forest with Feature Selections	Species	Recall	0.927811	0.0596491	0.924878	0.991604
Crohn's Disease	Percent of Features Shared: 90%	Percent Target in Training: 50%	Random Forest Removed	Family	Recall	0.927808	0.0487265	0.907683	1
Crohn's Disease	Percent of Features Shared: 90%	Percent Target in Training: 50%	Random Forest with No Case Weights	Family	Recall	0.927762	0.0545455	0.907927	1
Crohn's Disease	Percent of Features Shared: 90%	Percent Target in Training: 50%	Random Forest	Family	Recall	0.927736	0.0577843	0.905732	1
Crohn's Disease	Percent of Features Shared: 90%	Percent Target in Training: 50%	Random Forest with No Case Weights	AllTaxa	Recall	0.92764	0.0722222	0.89439	1
Crohn's Disease	Percent of Features Shared: 100%	Percent Target in Training: 75%	Random Forest Removed	Species	Recall	0.927629	0.0635965	0.89	1
Crohn's Disease	Percent of Features Shared: 75%	Percent Target in Training: 50%	Random Forest with No Case Weights	AllTaxa	Recall	0.927541	0.0578298	0.89122	1
Crohn's Disease	Percent of Features Shared: 100%	Percent Target in Training: 75%	Random Forest with Case Weights (WI Euclidean)	Genus	Recall	0.927476	0.0583333	0.859634	1
Crohn's Disease	Percent of Features Shared: 10%	Percent Target in Training: 90%	Random Forest	Species	Recall	0.927449	0.125	0.933049	0.990117
Crohn's Disease	Percent of Features Shared: 25%	Percent Target in Training: 75%	Random Forest with Feature Selections	AllTaxa	Recall	0.92738	0.105263	0.865976	1
Crohn's Disease	Percent of Features Shared: 90%	Percent Target in Training: 75%	Random Forest with Feature Selections	Genus	Recall	0.927361	0.06	0.844355	1
Crohn's Disease	Percent of Features Shared: 75%	Percent Target in Training: 75%	Random Forest	Genus	Recall	0.927249	0.0652632	0.855564	1
Crohn's Disease	Percent of Features Shared: 90%	Percent Target in Training: 50%	Random Forest with Case Weights (WI Aitchison)	AllTaxa	Recall	0.927206	0.0541294	0.89439	0.998248
Crohn's Disease	Percent of Features Shared: 100%	Percent Target in Training: 50%	Random Forest with Case Weights (WI Aitchison)	Species	Recall	0.927162	0.0527162	0.888293	0.999328
Crohn's Disease	Percent of Features Shared: 10%	Percent Target in Training: 10%	Random Forest with Feature Selections	Species	Recall	0.927071	0.0533333	0.924878	0.99152
Crohn's Disease	Percent of Features Shared: 75%	Percent Target in Training: 90%	Support Vector Machine	Class	Recall	0.927059	0.142857	0.896707	0.935122
Crohn's Disease	Percent of Features Shared: 90%	Percent Target in Training: 10%	Random Forest with Feature Selections	Order	Recall	0.926838	0.0314755	0.925122	1
Crohn's Disease	Percent of Features Shared: 75%	Percent Target in Training: 75%	Random Forest Removed	Genus	Recall	0.926656	0.0640132	0.856585	1
Crohn's Disease	Percent of Features Shared: 10%	Percent Target in Training: 90%	Random Forest with Feature Selections	Species	Recall	0.926496	0.125	0.924878	0.990603
Crohn's Disease	Percent of Features Shared: 100%	Percent Target in Training: 50%	Random Forest with Case Weights (WI Euclidean)	Order	Recall	0.926495	0.0510494	0.945122	1
Crohn's Disease	Percent of Features Shared: 75%	Percent Target in Training: 75%	Random Forest with Feature Selections	Genus	Recall	0.926386	0.0635965	0.844512	1
Crohn's Disease	Percent of Features Shared: 100%	Percent Target in Training: 50%	Random Forest with Case Weights (WI Aitchison)	Family	Recall	0.926374	0.0537526	0.913659	0.999591
Crohn's Disease	Percent of Features Shared: 90%	Percent Target in Training: 75%	Random Forest Removed	Genus	Recall	0.925692	0.0569746	0.853658	1
Crohn's Disease	Percent of Features Shared: 90%	Percent Target in Training: 75%	Random Forest with No Case Weights	Genus	Recall	0.925636	0.0740132	0.853171	1
Crohn's Disease	Percent of Features Shared: 10%	Percent Target in Training: 90%	Random Forest Removed	Species	Recall	0.925429	0.125	0.932561	0.990016
Crohn's Disease	Percent of Features Shared: 75%	Percent Target in Training: 90%	Random Forest with Case Weights (WI Aitchison)	Order	Recall	0.925168	0.125	0.916342	0.997124
Crohn's Disease	Percent of Features Shared: 90%	Percent Target in Training: 50%	Random Forest with Case Weights (WI Aitchison)	Species	Recall	0.925087	0.0510494	0.879878	0.998985
Crohn's Disease	Percent of Features Shared: 10%	Percent Target in Training: 75%	Random Forest with Case Weights (WI Aitchison)	Species	Recall	0.925063	0.0545455	0.911829	0.982878
Crohn's Disease	Percent of Features Shared: 75%	Percent Target in Training: 75%	Random Forest with Case Weights (WI Euclidean)	Order	Recall	0.925	0.0859502	0.916342	0.999885
Crohn's Disease	Percent of Features Shared: 90%	Percent Target in Training: 90%	Random Forest with No Case Weights	Species	Recall	0.924949	0.125	0.879878	1
Crohn's Disease	Percent of Features Shared: 90%	Percent Target in Training: 50%	Random Forest with Case Weights (WI Euclidean)	AllTaxa	Recall	0.924871	0.0590158	0.89439	1
Crohn's Disease	Percent of Features Shared: 50%	Percent Target in Training: 50%	Random Forest Removed	AllTaxa	Recall	0.924769	0.0868673	0.887534	1
Crohn's Disease	Percent of Features Shared: 75%	Percent Target in Training: 50%	Random Forest with Case Weights (WI Aitchison)	AllTaxa	Recall	0.924683	0.0797872	0.89122	0.998222
Crohn's Disease	Percent of Features Shared: 100%	Percent Target in Training: 90%	Support Vector Machine	Species	Recall	0.924602	0.129464	0.887439	0.96394
Crohn's Disease	Percent of Features Shared: 90%	Percent Target in Training: 50%	Random Forest with Case Weights (WI Euclidean)	Family	Recall	0.92457	0.0534884	0.907927	0.999895
Crohn's Disease	Percent of Features Shared: 90%	Percent Target in Training: 75%	Random Forest Removed	Species	Recall	0.924465	0.0650585	0.879146	1
Crohn's Disease	Percent of Features Shared: 10%	Percent Target in Training: 25%	Support Vector Machine	Genus	Recall	0.92436	0.0645161	0.921098	0.963719
Crohn's Disease	Percent of Features Shared: 75%	Percent Target in Training: 50%	Random Forest Removed	AllTaxa	Recall	0.924052	0.0610766	0.889702	1
Crohn's Disease	Percent of Features Shared: 50%	Percent Target in Training: 50%	Random Forest	AllTaxa	Recall	0.924004	0.0665404	0.891463	1
Crohn's Disease	Percent of Features Shared: 75%	Percent Target in Training: 75%	Random Forest	Species	Recall	0.923991	0.0565217	0.864634	1
Crohn's Disease	Percent of Features Shared: 50%	Percent Target in Training: 50%	Random Forest with No Case Weights	AllTaxa	Recall	0.923598	0.0899633	0.888171	1
Crohn's Disease	Percent of Features Shared: 90%	Percent Target in Training: 75%	Random Forest with No Case Weights	Species	Recall	0.923575	0.0650585	0.879878	1
Crohn's Disease	Percent of Features Shared: 10%	Percent Target in Training: 90%	Logistic	AllTaxa	Recall	0.923567	0.142857	0.908943	0.930929
Crohn's Disease	Percent of Features Shared: 100%	Percent Target in Training: 25%	Logistic	Species	Recall	0.923538	0.0327381	0.926829	0.959485
Crohn's Disease	Percent of Features Shared: 100%	Percent Target in Training: 90%	Random Forest	Species	Recall	0.923259	0.142857	0.887683	1
Crohn's Disease	Percent of Features Shared: 90%	Percent Target in Training: 50%	Random Forest with Case Weights (WI Euclidean)	Order	Recall	0.923233	0.0636888	0.928171	1
Crohn's Disease	Percent of Features Shared: 50%	Percent Target in Training: 75%	Random Forest with Feature Selections	Genus	Recall	0.923212	0.0583333	0.843369	1
Crohn's Disease	Percent of Features Shared: 10%	Percent Target in Training: 25%	Random Forest with Feature Selections	Species	Recall	0.923192	0.0611394	0.924878	0.990882
Crohn's Disease	Percent of Features Shared: 100%	Percent Target in Training: 75%	Random Forest with No Case Weights	Species	Recall	0.923177	0.0740308	0.888293	1
Crohn's Disease	Percent of Features Shared: 75%	Percent Target in Training: 75%	Random Forest with No Case Weights	Genus	Recall	0.923153	0.0617849	0.855732	1
Crohn's Disease	Percent of Features Shared: 90%	Percent Target in Training: 50%	Random Forest with Feature Selections	Family	Recall	0.922987	0.066678	0.898049	1
Crohn's Disease	Percent of Features Shared: 75%	Percent Target in Training: 50%	Random Forest with Case Weights (WI Euclidean)	AllTaxa	Recall	0.922967	0.0563167	0.89122	0.999987
Crohn's Disease	Percent of Features Shared: 90%	Percent Target in Training: 75%	Support Vector Machine	Species	Recall	0.922918	0.111111	0.904756	0.967367
Crohn's Disease	Percent of Features Shared: 100%	Percent Target in Training: 25%	Random Forest Removed	Family	Recall	0.92288	0.0479905	0.915488	1
Crohn's Disease	Percent of Features Shared: 50%	Percent Target in Training: 90%	Random Forest with Case Weights (WI Euclidean)	Family	Recall	0.922835	0.142857	0.866341	0.999003
Crohn's Disease	Percent of Features Shared: 50%	Percent Target in Training: 75%	Random Forest Removed	Genus	Recall	0.922701	0.0550395	0.856463	1
Crohn's Disease	Percent of Features Shared: 100%	Percent Target in Training: 75%	Random Forest with Case Weights (WI Aitchison)	Genus	Recall	0.92266	0.0565217	0.859634	0.99718
Crohn's Disease	Percent of Features Shared: 50%	Percent Target in Training: 50%	Random Forest with Case Weights (WI Aitchison)	AllTaxa	Recall	0.922548	0.0590749	0.888171	0.998209
Crohn's Disease	Percent of Features Shared: 50%	Percent Target in Training: 50%	Random Forest with Case Weights (WI Euclidean)	AllTaxa	Recall	0.922407	0.0662879	0.888171	0.99996
Crohn's Disease	Percent of Features Shared: 10%	Percent Target in Training: 50%	Random Forest with Feature Selections	Species	Recall	0.922205	0.0618037	0.924878	0.990765
Crohn's Disease	Percent of Features Shared: 100%	Percent Target in Training: 90%	Random Forest with No Case Weights	Species	Recall	0.922144	0.142857	0.888293	1
Crohn's Disease	Percent of Features Shared: 90%	Percent Target in Training: 50%	Random Forest with Case Weights (WI Aitchison)	Family	Recall	0.922001	0.062621	0.907927	0.99896
Crohn's Disease	Percent of Features Shared: 90%	Percent Target in Training: 50%	Support Vector Machine	Species	Recall	0.921958	0.0700317	0.904756	0.968384
Crohn's Disease	Percent of Features Shared: 75%	Percent Target in Training: 90%	Random Forest with Case Weights (WI Aitchison)	Genus	Recall	0.921863	0.142857	0.855732	0.997615
Crohn's Disease	Percent of Features Shared: 75%	Percent Target in Training: 25%	Random Forest with No Case Weights	Order	Recall	0.921791	0.046851	0.916342	1
Crohn's Disease	Percent of Features Shared: 100%	Percent Target in Training: 10%	Logistic	Species	Recall	0.9217	0.0245377	0.926829	0.959655
Crohn's Disease	Percent of Features Shared: 10%	Percent Target in Training: 10%	Support Vector Machine	Genus	Recall	0.921615	0.0811736	0.921098	0.964285
Crohn's Disease	Percent of Features Shared: 75%	Percent Target in Training: 50%	Random Forest	Family	Recall	0.921408	0.067647	0.893293	1
Crohn's Disease	Percent of Features Shared: 75%	Percent Target in Training: 25%	Random Forest with Feature Selections	Order	Recall	0.921352	0.0511514	0.914024	1
Crohn's Disease	Percent of Features Shared: 25%	Percent Target in Training: 50%	Random Forest Removed	AllTaxa	Recall	0.921349	0.0505807	0.884282	1
Crohn's Disease	Percent of Features Shared: 100%	Percent Target in Training: 75%	Logistic	Order	Recall	0.921337	0.0598086	0.962439	0.902918
Crohn's Disease	Percent of Features Shared: 90%	Percent Target in Training: 50%	Random Forest with Case Weights (WI Euclidean)	Species	Recall	0.920876	0.0562306	0.879878	0.999934
Crohn's Disease	Percent of Features Shared: 100%	Percent Target in Training: 25%	Random Forest with No Case Weights	Family	Recall	0.920867	0.0488702	0.913659	1
Crohn's Disease	Percent of Features Shared: 10%	Percent Target in Training: 75%	Random Forest	Order	Recall	0.920496	0.0894853	0.907195	0.995522
Crohn's Disease	Percent of Features Shared: 50%	Percent Target in Training: 75%	Random Forest	Genus	Recall	0.920483	0.0694444	0.857851	1
Crohn's Disease	Percent of Features Shared: 75%	Percent Target in Training: 90%	Random Forest with Feature Selections	Species	Recall	0.920453	0.142857	0.851829	1
Crohn's Disease	Percent of Features Shared: 50%	Percent Target in Training: 50%	Random Forest with Feature Selections	AllTaxa	Recall	0.920396	0.0677889	0.875488	1
Crohn's Disease	Percent of Features Shared: 100%	Percent Target in Training: 50%	Random Forest with Case Weights (WI Euclidean)	Species	Recall	0.920237	0.0641234	0.888293	1
Crohn's Disease	Percent of Features Shared: 10%	Percent Target in Training: 10%	Random Forest with Case Weights (WI Aitchison)	Species	Recall	0.920084	0.0498851	0.911829	0.981928
Crohn's Disease	Percent of Features Shared: 75%	Percent Target in Training: 75%	Random Forest Removed	Species	Recall	0.920075	0.0833333	0.864146	1
Crohn's Disease	Percent of Features Shared: 90%	Percent Target in Training: 75%	Random Forest with Case Weights (WI Aitchison)	Genus	Recall	0.919987	0.0705128	0.853171	0.997334
Crohn's Disease	Percent of Features Shared: 75%	Percent Target in Training: 75%	Random Forest with No Case Weights	Species	Recall	0.919891	0.0692668	0.867317	1
Crohn's Disease	Percent of Features Shared: 100%	Percent Target in Training: 25%	Random Forest	Family	Recall	0.919536	0.0346708	0.91061	1
Crohn's Disease	Percent of Features Shared: 90%	Percent Target in Training: 75%	Random Forest with Case Weights (WI Euclidean)	Genus	Recall	0.91942	0.0635965	0.853171	0.999487
Crohn's Disease	Percent of Features Shared: 100%	Percent Target in Training: 25%	Random Forest with Case Weights (WI Aitchison)	Order	Recall	0.919195	0.059809	0.945122	0.997361
Crohn's Disease	Percent of Features Shared: 25%	Percent Target in Training: 50%	Random Forest	AllTaxa	Recall	0.919055	0.0591637	0.884268	1
Crohn's Disease	Percent of Features Shared: 75%	Percent Target in Training: 75%	Random Forest with Case Weights (WI Aitchison)	Order	Recall	0.918987	0.127841	0.916342	0.997089
Crohn's Disease	Percent of Features Shared: 50%	Percent Target in Training: 75%	Random Forest with No Case Weights	Genus	Recall	0.918961	0.0598086	0.85622	1
Crohn's Disease	Percent of Features Shared: 50%	Percent Target in Training: 75%	Random Forest with Feature Selections	Order	Recall	0.918822	0.0697197	0.884146	1
Crohn's Disease	Percent of Features Shared: 100%	Percent Target in Training: 10%	Random Forest with Case Weights (WI Aitchison)	Order	Recall	0.918738	0.029443	0.945122	0.997648
Crohn's Disease	Percent of Features Shared: 50%	Percent Target in Training: 90%	Random Forest	Order	Recall	0.918712	0.142857	0.885	1
Crohn's Disease	Percent of Features Shared: 100%	Percent Target in Training: 90%	Logistic	Order	Recall	0.918605	0.142857	0.962439	0.901998
Crohn's Disease	Percent of Features Shared: 90%	Percent Target in Training: 75%	Random Forest with Feature Selections	Species	Recall	0.918482	0.0782246	0.864268	1
Crohn's Disease	Percent of Features Shared: 90%	Percent Target in Training: 90%	Random Forest with Feature Selections	Species	Recall	0.918346	0.142857	0.864268	1
Crohn's Disease	Percent of Features Shared: 75%	Percent Target in Training: 10%	Random Forest with Feature Selections	Order	Recall	0.918205	0.0538691	0.914024	1
Crohn's Disease	Percent of Features Shared: 100%	Percent Target in Training: 50%	Logistic	Class	Recall	0.918184	0.0525644	0.922073	0.917158
Crohn's Disease	Percent of Features Shared: 50%	Percent Target in Training: 90%	Random Forest with Case Weights (WI Aitchison)	Genus	Recall	0.917961	0.142857	0.85622	0.997678
Crohn's Disease	Percent of Features Shared: 100%	Percent Target in Training: 25%	Random Forest with Case Weights (WI Euclidean)	Order	Recall	0.917898	0.0454327	0.945122	1
Crohn's Disease	Percent of Features Shared: 75%	Percent Target in Training: 75%	Random Forest with Case Weights (WI Aitchison)	Genus	Recall	0.917528	0.0729221	0.855732	0.997513
Crohn's Disease	Percent of Features Shared: 50%	Percent Target in Training: 90%	Random Forest with No Case Weights	Order	Recall	0.917474	0.142857	0.886829	1
Crohn's Disease	Percent of Features Shared: 25%	Percent Target in Training: 90%	Logistic	Genus	Recall	0.917471	0.125	0.908293	0.931101
Crohn's Disease	Percent of Features Shared: 10%	Percent Target in Training: 75%	Random Forest Removed	Order	Recall	0.917439	0.0923262	0.908537	0.995535
Crohn's Disease	Percent of Features Shared: 75%	Percent Target in Training: 25%	Random Forest	Order	Recall	0.917343	0.0506286	0.912561	1
Crohn's Disease	Percent of Features Shared: 100%	Percent Target in Training: 10%	Random Forest with Case Weights (WI Euclidean)	Order	Recall	0.917338	0.0366703	0.945122	1
Crohn's Disease	Percent of Features Shared: 90%	Percent Target in Training: 25%	Support Vector Machine	Species	Recall	0.917291	0.0475494	0.904756	0.968676
Crohn's Disease	Percent of Features Shared: 25%	Percent Target in Training: 50%	Random Forest with Case Weights (WI Euclidean)	AllTaxa	Recall	0.917284	0.0597649	0.882195	0.999789
Crohn's Disease	Percent of Features Shared: 75%	Percent Target in Training: 50%	Random Forest Removed	Family	Recall	0.917277	0.0717054	0.891585	1
Crohn's Disease	Percent of Features Shared: 50%	Percent Target in Training: 75%	Random Forest with Feature Selections	Family	Recall	0.917228	0.0598086	0.852439	1
Crohn's Disease	Percent of Features Shared: 75%	Percent Target in Training: 25%	Random Forest Removed	Order	Recall	0.917098	0.0569557	0.913659	1
Crohn's Disease	Percent of Features Shared: 25%	Percent Target in Training: 50%	Random Forest with No Case Weights	AllTaxa	Recall	0.91692	0.0684811	0.882195	1
Crohn's Disease	Percent of Features Shared: 75%	Percent Target in Training: 50%	Random Forest with No Case Weights	Family	Recall	0.916719	0.0705575	0.894878	1
Crohn's Disease	Percent of Features Shared: 100%	Percent Target in Training: 10%	Random Forest with No Case Weights	Family	Recall	0.91656	0.0375712	0.913659	1
Crohn's Disease	Percent of Features Shared: 75%	Percent Target in Training: 75%	Random Forest with Case Weights (WI Euclidean)	Genus	Recall	0.91609	0.0833333	0.855732	0.999218
Crohn's Disease	Percent of Features Shared: 75%	Percent Target in Training: 10%	Random Forest Removed	Order	Recall	0.91586	0.0526126	0.913659	1
Crohn's Disease	Percent of Features Shared: 10%	Percent Target in Training: 25%	Random Forest with Case Weights (WI Aitchison)	Species	Recall	0.915825	0.0524987	0.911829	0.983547
Crohn's Disease	Percent of Features Shared: 50%	Percent Target in Training: 90%	Random Forest with Feature Selections	Order	Recall	0.915818	0.142857	0.884146	1
Crohn's Disease	Percent of Features Shared: 50%	Percent Target in Training: 90%	Random Forest Removed	Order	Recall	0.915759	0.142857	0.886098	1
Crohn's Disease	Percent of Features Shared: 50%	Percent Target in Training: 75%	Random Forest with No Case Weights	Order	Recall	0.915569	0.0951136	0.886829	1
Crohn's Disease	Percent of Features Shared: 25%	Percent Target in Training: 50%	Random Forest with Case Weights (WI Aitchison)	AllTaxa	Recall	0.915567	0.0672761	0.882195	0.997879
Crohn's Disease	Percent of Features Shared: 10%	Percent Target in Training: 75%	Random Forest with Case Weights (WI Euclidean)	Species	Recall	0.915542	0.0612706	0.911829	0.986316
Crohn's Disease	Percent of Features Shared: 75%	Percent Target in Training: 10%	Random Forest	Order	Recall	0.915503	0.0661269	0.912561	1
Crohn's Disease	Percent of Features Shared: 100%	Percent Target in Training: 10%	Logistic	Phylum	Recall	0.915471	0.108819	0.97561	0.947449
Crohn's Disease	Percent of Features Shared: 75%	Percent Target in Training: 50%	Random Forest with Feature Selections	AllTaxa	Recall	0.915462	0.0724313	0.879268	1
Crohn's Disease	Percent of Features Shared: 50%	Percent Target in Training: 90%	Logistic	Family	Recall	0.91545	0.142857	0.91439	0.926112
Crohn's Disease	Percent of Features Shared: 100%	Percent Target in Training: 90%	Support Vector Machine	Order	Recall	0.915432	0.125	0.907683	0.918385
Crohn's Disease	Percent of Features Shared: 50%	Percent Target in Training: 75%	Random Forest Removed	Family	Recall	0.915319	0.0909091	0.865488	1
Crohn's Disease	Percent of Features Shared: 10%	Percent Target in Training: 75%	Random Forest with No Case Weights	Species	Recall	0.914979	0.0729221	0.911829	0.990789
Crohn's Disease	Percent of Features Shared: 90%	Percent Target in Training: 90%	Support Vector Machine	Class	Recall	0.914781	0.142857	0.883659	0.924038
Crohn's Disease	Percent of Features Shared: 10%	Percent Target in Training: 25%	Random Forest with No Case Weights	Species	Recall	0.914556	0.0524686	0.911829	0.991361
Crohn's Disease	Percent of Features Shared: 100%	Percent Target in Training: 10%	Random Forest	Family	Recall	0.914535	0.0277778	0.91061	1
Crohn's Disease	Percent of Features Shared: 50%	Percent Target in Training: 75%	Random Forest with Case Weights (WI Euclidean)	Genus	Recall	0.914463	0.0864624	0.85622	0.998769
Crohn's Disease	Percent of Features Shared: 100%	Percent Target in Training: 50%	Random Forest Removed	Species	Recall	0.914411	0.0527817	0.89	1
Crohn's Disease	Percent of Features Shared: 75%	Percent Target in Training: 10%	Random Forest with No Case Weights	Order	Recall	0.914331	0.0585714	0.916342	1
Crohn's Disease	Percent of Features Shared: 100%	Percent Target in Training: 25%	Random Forest with Case Weights (WI Euclidean)	Family	Recall	0.914315	0.0425392	0.913659	1
Crohn's Disease	Percent of Features Shared: 10%	Percent Target in Training: 50%	Random Forest with Case Weights (WI Aitchison)	Species	Recall	0.914196	0.0655166	0.911829	0.98409
Crohn's Disease	Percent of Features Shared: 25%	Percent Target in Training: 25%	Logistic	Genus	Recall	0.914066	0.059387	0.908293	0.932887
Crohn's Disease	Percent of Features Shared: 50%	Percent Target in Training: 75%	Random Forest	Family	Recall	0.914022	0.0683729	0.866707	1
Crohn's Disease	Percent of Features Shared: 10%	Percent Target in Training: 10%	Random Forest with No Case Weights	Species	Recall	0.913923	0.0559155	0.911829	0.992472
Crohn's Disease	Percent of Features Shared: 100%	Percent Target in Training: 25%	Random Forest with Feature Selections	Family	Recall	0.913864	0.0446209	0.908049	1
Crohn's Disease	Percent of Features Shared: 75%	Percent Target in Training: 75%	Support Vector Machine	Class	Recall	0.913795	0.0724074	0.896707	0.934244
Crohn's Disease	Percent of Features Shared: 100%	Percent Target in Training: 75%	Random Forest with Feature Selections	Species	Recall	0.913523	0.0795455	0.87561	1
Crohn's Disease	Percent of Features Shared: 90%	Percent Target in Training: 25%	Random Forest with No Case Weights	Family	Recall	0.913435	0.0492995	0.907927	1
Crohn's Disease	Percent of Features Shared: 50%	Percent Target in Training: 75%	Random Forest with No Case Weights	Family	Recall	0.913389	0.0795455	0.866341	1
Crohn's Disease	Percent of Features Shared: 50%	Percent Target in Training: 75%	Random Forest with Case Weights (WI Aitchison)	Genus	Recall	0.913311	0.0727808	0.85622	0.997602
Crohn's Disease	Percent of Features Shared: 100%	Percent Target in Training: 10%	Random Forest Removed	Family	Recall	0.913229	0.0390991	0.915488	1
Crohn's Disease	Percent of Features Shared: 10%	Percent Target in Training: 25%	Random Forest	Order	Recall	0.913211	0.0666712	0.907195	0.996158
Crohn's Disease	Percent of Features Shared: 10%	Percent Target in Training: 10%	Random Forest with Case Weights (WI Euclidean)	Species	Recall	0.913209	0.0525526	0.911829	0.986366
Crohn's Disease	Percent of Features Shared: 90%	Percent Target in Training: 50%	Random Forest Removed	Species	Recall	0.913207	0.0611211	0.879146	1
Crohn's Disease	Percent of Features Shared: 10%	Percent Target in Training: 50%	Random Forest Removed	Order	Recall	0.913137	0.0815791	0.908537	0.99572
Crohn's Disease	Percent of Features Shared: 50%	Percent Target in Training: 10%	Logistic	Family	Recall	0.912967	0.0585714	0.91439	0.924028
Crohn's Disease	Percent of Features Shared: 90%	Percent Target in Training: 25%	Random Forest	Family	Recall	0.912902	0.0613983	0.905732	1
Crohn's Disease	Percent of Features Shared: 10%	Percent Target in Training: 50%	Random Forest	Order	Recall	0.912897	0.0851567	0.907195	0.995825
Crohn's Disease	Percent of Features Shared: 75%	Percent Target in Training: 75%	Random Forest with Feature Selections	Species	Recall	0.912829	0.0884387	0.851829	1
Crohn's Disease	Percent of Features Shared: 75%	Percent Target in Training: 10%	Support Vector Machine	Order	Recall	0.912815	0.0675393	0.908537	0.921911
Crohn's Disease	Percent of Features Shared: 100%	Percent Target in Training: 50%	Support Vector Machine	Species	Recall	0.912764	0.0614157	0.887439	0.963606
Crohn's Disease	Percent of Features Shared: 100%	Percent Target in Training: 75%	Support Vector Machine	AllTaxa	Recall	0.912739	0.0677778	0.914375	0.945726
Crohn's Disease	Percent of Features Shared: 100%	Percent Target in Training: 50%	Random Forest with No Case Weights	Species	Recall	0.912718	0.0499747	0.888293	1
Crohn's Disease	Percent of Features Shared: 100%	Percent Target in Training: 25%	Support Vector Machine	AllTaxa	Recall	0.912623	0.0311198	0.914375	0.94779
Crohn's Disease	Percent of Features Shared: 25%	Percent Target in Training: 75%	Logistic	Genus	Recall	0.912534	0.077381	0.908293	0.931487
Crohn's Disease	Percent of Features Shared: 50%	Percent Target in Training: 25%	Logistic	Family	Recall	0.912476	0.0649789	0.91439	0.92408
Crohn's Disease	Percent of Features Shared: 90%	Percent Target in Training: 50%	Random Forest	Species	Recall	0.912465	0.0506669	0.87622	1
Crohn's Disease	Percent of Features Shared: 25%	Percent Target in Training: 50%	Random Forest with Feature Selections	AllTaxa	Recall	0.912411	0.0702671	0.865976	1
Crohn's Disease	Percent of Features Shared: 100%	Percent Target in Training: 25%	Random Forest with Case Weights (WI Aitchison)	Family	Recall	0.912316	0.0455373	0.913659	0.999702
Crohn's Disease	Percent of Features Shared: 90%	Percent Target in Training: 50%	Random Forest with No Case Weights	Species	Recall	0.912228	0.0573141	0.879878	1
Crohn's Disease	Percent of Features Shared: 90%	Percent Target in Training: 10%	Random Forest with Case Weights (WI Euclidean)	Order	Recall	0.912216	0.0412375	0.928171	1
Crohn's Disease	Percent of Features Shared: 90%	Percent Target in Training: 75%	Support Vector Machine	Class	Recall	0.912187	0.0757955	0.883659	0.924723
Crohn's Disease	Percent of Features Shared: 100%	Percent Target in Training: 10%	Random Forest with Case Weights (WI Aitchison)	Family	Recall	0.912154	0.0381735	0.913659	0.999739
Crohn's Disease	Percent of Features Shared: 75%	Percent Target in Training: 50%	Support Vector Machine	Class	Recall	0.912124	0.06866	0.896707	0.929235
Crohn's Disease	Percent of Features Shared: 90%	Percent Target in Training: 25%	Random Forest Removed	Family	Recall	0.912071	0.0511063	0.907683	1
Crohn's Disease	Percent of Features Shared: 50%	Percent Target in Training: 75%	Random Forest Removed	Order	Recall	0.912048	0.0918561	0.886098	1
Crohn's Disease	Percent of Features Shared: 100%	Percent Target in Training: 10%	Random Forest with Case Weights (WI Euclidean)	Family	Recall	0.911999	0.0361696	0.913659	1
Crohn's Disease	Percent of Features Shared: 100%	Percent Target in Training: 75%	Support Vector Machine	Species	Recall	0.911921	0.0909091	0.887439	0.964208
Crohn's Disease	Percent of Features Shared: 10%	Percent Target in Training: 25%	Random Forest Removed	Order	Recall	0.911794	0.069972	0.908537	0.996199
Crohn's Disease	Percent of Features Shared: 10%	Percent Target in Training: 90%	Random Forest	Order	Recall	0.911577	0.142857	0.907195	0.995369
Crohn's Disease	Percent of Features Shared: 25%	Percent Target in Training: 10%	Logistic	Genus	Recall	0.911536	0.0632135	0.908293	0.933622
Crohn's Disease	Percent of Features Shared: 100%	Percent Target in Training: 50%	Support Vector Machine	AllTaxa	Recall	0.911505	0.0598403	0.914375	0.945908
Crohn's Disease	Percent of Features Shared: 50%	Percent Target in Training: 90%	Random Forest with Case Weights (WI Euclidean)	Order	Recall	0.911434	0.142857	0.886829	0.998978
Crohn's Disease	Percent of Features Shared: 75%	Percent Target in Training: 50%	Support Vector Machine	Order	Recall	0.911427	0.0750944	0.908537	0.92371
Crohn's Disease	Percent of Features Shared: 10%	Percent Target in Training: 25%	Logistic	AllTaxa	Recall	0.911311	0.0485959	0.908943	0.928276
Crohn's Disease	Percent of Features Shared: 10%	Percent Target in Training: 25%	Random Forest with Case Weights (WI Euclidean)	Species	Recall	0.911264	0.0538356	0.911829	0.986271
Crohn's Disease	Percent of Features Shared: 75%	Percent Target in Training: 50%	Random Forest with Case Weights (WI Euclidean)	Species	Recall	0.911198	0.0653492	0.867317	0.99971
Crohn's Disease	Percent of Features Shared: 90%	Percent Target in Training: 50%	Random Forest with Feature Selections	AllTaxa	Recall	0.910954	0.0730333	0.883659	1
Crohn's Disease	Percent of Features Shared: 10%	Percent Target in Training: 10%	Logistic	AllTaxa	Recall	0.910875	0.06	0.908943	0.924887
Crohn's Disease	Percent of Features Shared: 10%	Percent Target in Training: 90%	Random Forest with Case Weights (WI Aitchison)	AllTaxa	Recall	0.910771	0.125	0.849878	0.996518
Crohn's Disease	Percent of Features Shared: 90%	Percent Target in Training: 90%	Support Vector Machine	Order	Recall	0.910758	0.125	0.905488	0.921369
Crohn's Disease	Percent of Features Shared: 75%	Percent Target in Training: 50%	Random Forest with Feature Selections	Family	Recall	0.9107	0.0745978	0.877317	1
Crohn's Disease	Percent of Features Shared: 10%	Percent Target in Training: 50%	Random Forest with No Case Weights	Species	Recall	0.910694	0.0719512	0.911829	0.991262
Crohn's Disease	Percent of Features Shared: 100%	Percent Target in Training: 90%	Random Forest with Feature Selections	Species	Recall	0.910684	0.142857	0.87561	1
Crohn's Disease	Percent of Features Shared: 75%	Percent Target in Training: 50%	Random Forest with Case Weights (WI Euclidean)	Order	Recall	0.910657	0.077381	0.916342	0.999842
Crohn's Disease	Percent of Features Shared: 50%	Percent Target in Training: 50%	Logistic	Family	Recall	0.91052	0.0705575	0.91439	0.924273
Crohn's Disease	Percent of Features Shared: 90%	Percent Target in Training: 25%	Random Forest with Case Weights (WI Aitchison)	Order	Recall	0.910495	0.0579749	0.928171	0.99751
Crohn's Disease	Percent of Features Shared: 50%	Percent Target in Training: 75%	Random Forest	Order	Recall	0.910482	0.094697	0.885	1
Crohn's Disease	Percent of Features Shared: 50%	Percent Target in Training: 75%	Random Forest with Case Weights (WI Euclidean)	Family	Recall	0.910458	0.0909091	0.866341	0.998922
Crohn's Disease	Percent of Features Shared: 25%	Percent Target in Training: 50%	Logistic	Genus	Recall	0.910391	0.0714286	0.908293	0.931725
Crohn's Disease	Percent of Features Shared: 50%	Percent Target in Training: 90%	Random Forest with Case Weights (WI Euclidean)	Species	Recall	0.910369	0.142857	0.844512	0.998221
Crohn's Disease	Percent of Features Shared: 100%	Percent Target in Training: 50%	Random Forest	Species	Recall	0.910366	0.0557713	0.887683	1
Crohn's Disease	Percent of Features Shared: 90%	Percent Target in Training: 10%	Random Forest with No Case Weights	Family	Recall	0.910008	0.0422467	0.907927	1
Crohn's Disease	Percent of Features Shared: 10%	Percent Target in Training: 90%	Random Forest with No Case Weights	AllTaxa	Recall	0.909986	0.142857	0.849878	1
Crohn's Disease	Percent of Features Shared: 90%	Percent Target in Training: 10%	Random Forest with Case Weights (WI Aitchison)	Order	Recall	0.909975	0.058418	0.928171	0.997482
Crohn's Disease	Percent of Features Shared: 90%	Percent Target in Training: 25%	Random Forest with Case Weights (WI Euclidean)	Order	Recall	0.909933	0.0722389	0.928171	1
Crohn's Disease	Percent of Features Shared: 75%	Percent Target in Training: 50%	Random Forest with Case Weights (WI Aitchison)	Species	Recall	0.90972	0.0719512	0.867317	0.998234
Crohn's Disease	Percent of Features Shared: 90%	Percent Target in Training: 25%	Random Forest with Case Weights (WI Aitchison)	Family	Recall	0.909663	0.050238	0.907927	0.999161
Crohn's Disease	Percent of Features Shared: 100%	Percent Target in Training: 50%	Random Forest with Feature Selections	Genus	Recall	0.909581	0.052381	0.847372	1
Crohn's Disease	Percent of Features Shared: 100%	Percent Target in Training: 50%	Random Forest Removed	Genus	Recall	0.909558	0.0727134	0.858902	1
Crohn's Disease	Percent of Features Shared: 75%	Percent Target in Training: 25%	Support Vector Machine	Order	Recall	0.909452	0.0660519	0.908537	0.922883
Crohn's Disease	Percent of Features Shared: 75%	Percent Target in Training: 50%	Random Forest with Case Weights (WI Aitchison)	Family	Recall	0.909364	0.0762195	0.894878	0.998274
Crohn's Disease	Percent of Features Shared: 90%	Percent Target in Training: 10%	Support Vector Machine	Species	Recall	0.909362	0.0514734	0.904756	0.96702
Crohn's Disease	Percent of Features Shared: 100%	Percent Target in Training: 10%	Support Vector Machine	AllTaxa	Recall	0.909216	0.0136986	0.914375	0.949448
Crohn's Disease	Percent of Features Shared: 90%	Percent Target in Training: 10%	Random Forest	Family	Recall	0.909199	0.0399852	0.905732	1
Crohn's Disease	Percent of Features Shared: 100%	Percent Target in Training: 50%	Random Forest with Feature Selections	AllTaxa	Recall	0.909174	0.0730183	0.882561	1
Crohn's Disease	Percent of Features Shared: 100%	Percent Target in Training: 25%	Support Vector Machine	Species	Recall	0.909127	0.0480566	0.887439	0.964448
Crohn's Disease	Percent of Features Shared: 100%	Percent Target in Training: 10%	Logistic	Order	Recall	0.908947	0.0983618	0.962439	0.905523
Crohn's Disease	Percent of Features Shared: 75%	Percent Target in Training: 50%	Random Forest with Case Weights (WI Aitchison)	Order	Recall	0.908898	0.0753712	0.916342	0.996799
Crohn's Disease	Percent of Features Shared: 90%	Percent Target in Training: 50%	Random Forest with Feature Selections	Genus	Recall	0.908876	0.0590425	0.844355	1
Crohn's Disease	Percent of Features Shared: 90%	Percent Target in Training: 90%	Support Vector Machine	AllTaxa	Recall	0.908875	0.142857	0.901142	0.944113
Crohn's Disease	Percent of Features Shared: 10%	Percent Target in Training: 90%	Random Forest	AllTaxa	Recall	0.908725	0.142857	0.850122	1
Crohn's Disease	Percent of Features Shared: 10%	Percent Target in Training: 90%	Random Forest with Feature Selections	AllTaxa	Recall	0.90835	0.142857	0.841951	1
Crohn's Disease	Percent of Features Shared: 90%	Percent Target in Training: 50%	Random Forest Removed	Genus	Recall	0.908336	0.0679065	0.853658	1
Crohn's Disease	Percent of Features Shared: 75%	Percent Target in Training: 50%	Random Forest with No Case Weights	Species	Recall	0.908256	0.062677	0.867317	1
Crohn's Disease	Percent of Features Shared: 10%	Percent Target in Training: 90%	Random Forest Removed	Order	Recall	0.908128	0.142857	0.908537	0.995382
Crohn's Disease	Percent of Features Shared: 90%	Percent Target in Training: 25%	Random Forest with Case Weights (WI Euclidean)	Family	Recall	0.908013	0.051262	0.907927	0.999932
Crohn's Disease	Percent of Features Shared: 10%	Percent Target in Training: 90%	Random Forest with No Case Weights	Species	Recall	0.907993	0.142857	0.911829	0.990838
Crohn's Disease	Percent of Features Shared: 10%	Percent Target in Training: 10%	Random Forest	Order	Recall	0.907633	0.0810811	0.907195	0.996409
Crohn's Disease	Percent of Features Shared: 100%	Percent Target in Training: 10%	Random Forest with Feature Selections	Family	Recall	0.907603	0.0277193	0.908049	1
Crohn's Disease	Percent of Features Shared: 100%	Percent Target in Training: 50%	Random Forest	Genus	Recall	0.90736	0.0677656	0.857053	1
Crohn's Disease	Percent of Features Shared: 50%	Percent Target in Training: 90%	Random Forest Removed	Species	Recall	0.907021	0.142857	0.842683	0.999975
Crohn's Disease	Percent of Features Shared: 10%	Percent Target in Training: 50%	Random Forest with Case Weights (WI Euclidean)	Species	Recall	0.906919	0.0794732	0.911829	0.986626
Crohn's Disease	Percent of Features Shared: 75%	Percent Target in Training: 75%	Support Vector Machine	Order	Recall	0.906854	0.0928854	0.908537	0.926508
Crohn's Disease	Percent of Features Shared: 90%	Percent Target in Training: 50%	Support Vector Machine	AllTaxa	Recall	0.906843	0.0514332	0.901142	0.945775
Crohn's Disease	Percent of Features Shared: 75%	Percent Target in Training: 50%	Random Forest	Species	Recall	0.9068	0.0712889	0.864634	1
Crohn's Disease	Percent of Features Shared: 10%	Percent Target in Training: 10%	Random Forest Removed	Order	Recall	0.906728	0.0820381	0.908537	0.995899
Crohn's Disease	Percent of Features Shared: 75%	Percent Target in Training: 50%	Random Forest with Case Weights (WI Euclidean)	Family	Recall	0.906493	0.0740385	0.894878	0.999684
Crohn's Disease	Percent of Features Shared: 50%	Percent Target in Training: 25%	Random Forest Removed	AllTaxa	Recall	0.906487	0.06298	0.887534	1
Crohn's Disease	Percent of Features Shared: 100%	Percent Target in Training: 50%	Random Forest with No Case Weights	Genus	Recall	0.90646	0.0682528	0.859634	1
Crohn's Disease	Percent of Features Shared: 75%	Percent Target in Training: 50%	Random Forest Removed	Species	Recall	0.906397	0.0534692	0.864146	1
Crohn's Disease	Percent of Features Shared: 25%	Percent Target in Training: 90%	Random Forest	Genus	Recall	0.906394	0.142857	0.844131	1
Crohn's Disease	Percent of Features Shared: 10%	Percent Target in Training: 50%	Logistic	AllTaxa	Recall	0.906389	0.0683021	0.908943	0.930067
Crohn's Disease	Percent of Features Shared: 90%	Percent Target in Training: 25%	Support Vector Machine	AllTaxa	Recall	0.906259	0.0445787	0.901142	0.946898
Crohn's Disease	Percent of Features Shared: 25%	Percent Target in Training: 90%	Random Forest with Case Weights (WI Aitchison)	Genus	Recall	0.906237	0.142857	0.845366	0.996542
Crohn's Disease	Percent of Features Shared: 90%	Percent Target in Training: 10%	Support Vector Machine	Order	Recall	0.906235	0.0450914	0.905488	0.914948
Crohn's Disease	Percent of Features Shared: 50%	Percent Target in Training: 75%	Random Forest with Case Weights (WI Aitchison)	Family	Recall	0.906127	0.090368	0.866341	0.996999
Crohn's Disease	Percent of Features Shared: 75%	Percent Target in Training: 50%	Random Forest with Feature Selections	Genus	Recall	0.906064	0.0729463	0.844512	1
Crohn's Disease	Percent of Features Shared: 50%	Percent Target in Training: 50%	Random Forest with No Case Weights	Order	Recall	0.90598	0.0702671	0.886829	1
Crohn's Disease	Percent of Features Shared: 100%	Percent Target in Training: 25%	Random Forest with Case Weights (WI Aitchison)	Species	Recall	0.905806	0.0488388	0.888293	0.999323
Crohn's Disease	Percent of Features Shared: 90%	Percent Target in Training: 10%	Random Forest Removed	Family	Recall	0.90579	0.0401446	0.907683	1
Crohn's Disease	Percent of Features Shared: 75%	Percent Target in Training: 25%	Random Forest Removed	Family	Recall	0.905581	0.0491803	0.891585	1
Crohn's Disease	Percent of Features Shared: 25%	Percent Target in Training: 90%	Random Forest with No Case Weights	Genus	Recall	0.905436	0.142857	0.845366	1
Crohn's Disease	Percent of Features Shared: 90%	Percent Target in Training: 25%	Random Forest with Case Weights (WI Aitchison)	Species	Recall	0.905382	0.0561046	0.879878	0.999094
Crohn's Disease	Percent of Features Shared: 100%	Percent Target in Training: 25%	Random Forest with Case Weights (WI Euclidean)	AllTaxa	Recall	0.90533	0.0491803	0.888659	1
Crohn's Disease	Percent of Features Shared: 75%	Percent Target in Training: 25%	Random Forest	AllTaxa	Recall	0.905284	0.0491803	0.893049	1
Crohn's Disease	Percent of Features Shared: 90%	Percent Target in Training: 10%	Random Forest with Case Weights (WI Aitchison)	Family	Recall	0.905191	0.0302327	0.907927	0.999051
Crohn's Disease	Percent of Features Shared: 90%	Percent Target in Training: 75%	Support Vector Machine	AllTaxa	Recall	0.905106	0.0863636	0.901142	0.944667
Crohn's Disease	Percent of Features Shared: 100%	Percent Target in Training: 10%	Support Vector Machine	Order	Recall	0.904752	0.0255856	0.907683	0.913404
Crohn's Disease	Percent of Features Shared: 90%	Percent Target in Training: 50%	Random Forest	Genus	Recall	0.904715	0.076462	0.849887	1
Crohn's Disease	Percent of Features Shared: 50%	Percent Target in Training: 75%	Logistic	Family	Recall	0.904609	0.0804348	0.91439	0.925825
Crohn's Disease	Percent of Features Shared: 75%	Percent Target in Training: 90%	Support Vector Machine	AllTaxa	Recall	0.904515	0.142857	0.891057	0.943109
Crohn's Disease	Percent of Features Shared: 100%	Percent Target in Training: 50%	Random Forest with Case Weights (WI Euclidean)	Genus	Recall	0.904386	0.054788	0.859634	1
Crohn's Disease	Percent of Features Shared: 25%	Percent Target in Training: 75%	Random Forest Removed	Genus	Recall	0.904142	0.0909091	0.845732	1
Crohn's Disease	Percent of Features Shared: 75%	Percent Target in Training: 25%	Random Forest with No Case Weights	AllTaxa	Recall	0.904136	0.0518889	0.89122	1
Crohn's Disease	Percent of Features Shared: 90%	Percent Target in Training: 25%	Random Forest with Feature Selections	Family	Recall	0.903994	0.0583333	0.898049	1
Crohn's Disease	Percent of Features Shared: 90%	Percent Target in Training: 25%	Random Forest	AllTaxa	Recall	0.903912	0.054893	0.889146	1
Crohn's Disease	Percent of Features Shared: 75%	Percent Target in Training: 50%	Random Forest with No Case Weights	Genus	Recall	0.903699	0.0789107	0.855732	1
Crohn's Disease	Percent of Features Shared: 90%	Percent Target in Training: 50%	Random Forest with No Case Weights	Genus	Recall	0.903627	0.0613334	0.853171	1
Crohn's Disease	Percent of Features Shared: 75%	Percent Target in Training: 25%	Random Forest with Case Weights (WI Aitchison)	AllTaxa	Recall	0.903615	0.05947	0.89122	0.998214
Crohn's Disease	Percent of Features Shared: 10%	Percent Target in Training: 75%	Random Forest with Case Weights (WI Euclidean)	Order	Recall	0.903486	0.106522	0.891951	0.989497
Crohn's Disease	Percent of Features Shared: 50%	Percent Target in Training: 25%	Random Forest	AllTaxa	Recall	0.90344	0.0558698	0.891463	1
Crohn's Disease	Percent of Features Shared: 90%	Percent Target in Training: 25%	Random Forest Removed	AllTaxa	Recall	0.903312	0.0572034	0.894914	1
Crohn's Disease	Percent of Features Shared: 100%	Percent Target in Training: 25%	Random Forest with Case Weights (WI Aitchison)	AllTaxa	Recall	0.903218	0.0572511	0.888659	0.998228
Crohn's Disease	Percent of Features Shared: 10%	Percent Target in Training: 90%	Support Vector Machine	AllTaxa	Recall	0.903144	0.142857	0.869919	0.9432
Crohn's Disease	Percent of Features Shared: 50%	Percent Target in Training: 50%	Random Forest	Family	Recall	0.903103	0.0655948	0.866707	1
Crohn's Disease	Percent of Features Shared: 90%	Percent Target in Training: 10%	Random Forest with Case Weights (WI Aitchison)	Species	Recall	0.903049	0.0398684	0.879878	0.999271
Crohn's Disease	Percent of Features Shared: 10%	Percent Target in Training: 75%	Logistic	AllTaxa	Recall	0.903003	0.0952381	0.908943	0.930944
Crohn's Disease	Percent of Features Shared: 50%	Percent Target in Training: 25%	Random Forest with No Case Weights	AllTaxa	Recall	0.902899	0.0599223	0.888171	1
Crohn's Disease	Percent of Features Shared: 90%	Percent Target in Training: 25%	Random Forest with Case Weights (WI Euclidean)	AllTaxa	Recall	0.902858	0.0571642	0.89439	1
Crohn's Disease	Percent of Features Shared: 25%	Percent Target in Training: 90%	Random Forest Removed	Genus	Recall	0.902793	0.142857	0.845732	1
Crohn's Disease	Percent of Features Shared: 75%	Percent Target in Training: 10%	Support Vector Machine	Class	Recall	0.902746	0.0771909	0.896707	0.926625
Crohn's Disease	Percent of Features Shared: 50%	Percent Target in Training: 25%	Random Forest with Case Weights (WI Euclidean)	AllTaxa	Recall	0.902463	0.055141	0.888171	0.999973
Crohn's Disease	Percent of Features Shared: 75%	Percent Target in Training: 25%	Random Forest with Case Weights (WI Euclidean)	AllTaxa	Recall	0.902373	0.0549182	0.89122	1
Crohn's Disease	Percent of Features Shared: 100%	Percent Target in Training: 25%	Random Forest	AllTaxa	Recall	0.90237	0.0489991	0.889634	1
Crohn's Disease	Percent of Features Shared: 75%	Percent Target in Training: 25%	Random Forest	Family	Recall	0.902313	0.0568087	0.893293	1
Crohn's Disease	Percent of Features Shared: 90%	Percent Target in Training: 25%	Random Forest with No Case Weights	AllTaxa	Recall	0.902241	0.0580186	0.89439	1
Crohn's Disease	Percent of Features Shared: 75%	Percent Target in Training: 25%	Random Forest Removed	AllTaxa	Recall	0.902039	0.0568217	0.889702	1
Crohn's Disease	Percent of Features Shared: 75%	Percent Target in Training: 50%	Random Forest Removed	Genus	Recall	0.902033	0.0538938	0.856585	1
Crohn's Disease	Percent of Features Shared: 90%	Percent Target in Training: 10%	Random Forest with Case Weights (WI Euclidean)	Family	Recall	0.901998	0.0404054	0.907927	0.999904
Crohn's Disease	Percent of Features Shared: 75%	Percent Target in Training: 10%	Random Forest Removed	AllTaxa	Recall	0.901993	0.0329092	0.889702	1
Crohn's Disease	Percent of Features Shared: 25%	Percent Target in Training: 25%	Random Forest Removed	AllTaxa	Recall	0.901874	0.0597145	0.884282	1
Crohn's Disease	Percent of Features Shared: 100%	Percent Target in Training: 25%	Random Forest Removed	AllTaxa	Recall	0.901719	0.0541808	0.884795	1
Crohn's Disease	Percent of Features Shared: 100%	Percent Target in Training: 25%	Random Forest Removed	Species	Recall	0.901679	0.0341089	0.89	1
Crohn's Disease	Percent of Features Shared: 50%	Percent Target in Training: 50%	Random Forest with Feature Selections	Order	Recall	0.901615	0.0899225	0.884146	1
Crohn's Disease	Percent of Features Shared: 50%	Percent Target in Training: 50%	Random Forest Removed	Order	Recall	0.901547	0.0790155	0.886098	1
Crohn's Disease	Percent of Features Shared: 90%	Percent Target in Training: 50%	Random Forest with Feature Selections	Species	Recall	0.901526	0.0597075	0.864268	1
Crohn's Disease	Percent of Features Shared: 75%	Percent Target in Training: 25%	Support Vector Machine	Class	Recall	0.901441	0.0689973	0.896707	0.9286
Crohn's Disease	Percent of Features Shared: 100%	Percent Target in Training: 25%	Random Forest with Case Weights (WI Euclidean)	Species	Recall	0.901429	0.0445026	0.888293	1
Crohn's Disease	Percent of Features Shared: 50%	Percent Target in Training: 90%	Random Forest with No Case Weights	Species	Recall	0.901421	0.142857	0.844512	0.99995
Crohn's Disease	Percent of Features Shared: 50%	Percent Target in Training: 50%	Random Forest Removed	Family	Recall	0.901415	0.0738684	0.865488	1
Crohn's Disease	Percent of Features Shared: 75%	Percent Target in Training: 25%	Random Forest with No Case Weights	Family	Recall	0.901388	0.0591026	0.894878	1
Crohn's Disease	Percent of Features Shared: 90%	Percent Target in Training: 50%	Random Forest with Case Weights (WI Euclidean)	Genus	Recall	0.901263	0.0668002	0.853171	0.999408
Crohn's Disease	Percent of Features Shared: 10%	Percent Target in Training: 90%	Random Forest with Case Weights (WI Euclidean)	AllTaxa	Recall	0.901243	0.14881	0.849878	0.998852
Crohn's Disease	Percent of Features Shared: 90%	Percent Target in Training: 25%	Random Forest with Case Weights (WI Aitchison)	AllTaxa	Recall	0.901199	0.0626388	0.89439	0.998132
Crohn's Disease	Percent of Features Shared: 10%	Percent Target in Training: 90%	Random Forest with Case Weights (WI Euclidean)	Species	Recall	0.900969	0.142857	0.911829	0.986337
Crohn's Disease	Percent of Features Shared: 90%	Percent Target in Training: 50%	Support Vector Machine	Order	Recall	0.900898	0.0719697	0.905488	0.918238
Crohn's Disease	Percent of Features Shared: 50%	Percent Target in Training: 90%	Random Forest with Feature Selections	Species	Recall	0.90085	0.142857	0.833658	0.999924
Crohn's Disease	Percent of Features Shared: 10%	Percent Target in Training: 90%	Random Forest with No Case Weights	Order	Recall	0.900834	0.166667	0.891951	0.995017
Crohn's Disease	Percent of Features Shared: 90%	Percent Target in Training: 25%	Support Vector Machine	Order	Recall	0.900806	0.0655402	0.905488	0.915073
Crohn's Disease	Percent of Features Shared: 100%	Percent Target in Training: 25%	Random Forest with No Case Weights	AllTaxa	Recall	0.90077	0.0476191	0.888659	1
Crohn's Disease	Percent of Features Shared: 50%	Percent Target in Training: 50%	Random Forest	Order	Recall	0.900685	0.0907531	0.885	1
Crohn's Disease	Percent of Features Shared: 50%	Percent Target in Training: 90%	Support Vector Machine	Family	Recall	0.900663	0.166667	0.847805	0.939677
Crohn's Disease	Percent of Features Shared: 100%	Percent Target in Training: 25%	Random Forest with No Case Weights	Species	Recall	0.900644	0.0448509	0.888293	1
Crohn's Disease	Percent of Features Shared: 50%	Percent Target in Training: 50%	Random Forest Removed	Genus	Recall	0.900474	0.0823414	0.856463	1
Crohn's Disease	Percent of Features Shared: 90%	Percent Target in Training: 75%	Support Vector Machine	Order	Recall	0.900468	0.0952381	0.905488	0.918854
Crohn's Disease	Percent of Features Shared: 75%	Percent Target in Training: 25%	Random Forest with Case Weights (WI Aitchison)	Order	Recall	0.900441	0.0708363	0.916342	0.996928
Crohn's Disease	Percent of Features Shared: 75%	Percent Target in Training: 50%	Random Forest	Genus	Recall	0.900439	0.0708521	0.855564	1
Crohn's Disease	Percent of Features Shared: 50%	Percent Target in Training: 50%	Random Forest with No Case Weights	Genus	Recall	0.900411	0.0728682	0.85622	1
Crohn's Disease	Percent of Features Shared: 25%	Percent Target in Training: 75%	Random Forest with No Case Weights	Genus	Recall	0.900315	0.0925325	0.845366	1
Crohn's Disease	Percent of Features Shared: 25%	Percent Target in Training: 90%	Random Forest with Case Weights (WI Euclidean)	Genus	Recall	0.90021	0.14881	0.845366	0.998221
Crohn's Disease	Percent of Features Shared: 25%	Percent Target in Training: 90%	Logistic	AllTaxa	Recall	0.900204	0.142857	0.849865	0.886892
Crohn's Disease	Percent of Features Shared: 100%	Percent Target in Training: 50%	Random Forest with Feature Selections	Species	Recall	0.900165	0.0516582	0.87561	1
Crohn's Disease	Percent of Features Shared: 75%	Percent Target in Training: 25%	Random Forest with Case Weights (WI Euclidean)	Order	Recall	0.900069	0.0713713	0.916342	0.999865
Crohn's Disease	Percent of Features Shared: 50%	Percent Target in Training: 50%	Random Forest with No Case Weights	Family	Recall	0.900047	0.0709135	0.866341	1
Crohn's Disease	Percent of Features Shared: 90%	Percent Target in Training: 50%	Random Forest with Case Weights (WI Aitchison)	Genus	Recall	0.899904	0.0693534	0.853171	0.997327
Crohn's Disease	Percent of Features Shared: 75%	Percent Target in Training: 90%	Support Vector Machine	Order	Recall	0.899845	0.170455	0.908537	0.928593
Crohn's Disease	Percent of Features Shared: 100%	Percent Target in Training: 10%	Random Forest with Case Weights (WI Aitchison)	Species	Recall	0.899589	0.0412273	0.888293	0.999422
Crohn's Disease	Percent of Features Shared: 50%	Percent Target in Training: 90%	Random Forest	Species	Recall	0.899505	0.142857	0.841463	0.999975
Crohn's Disease	Percent of Features Shared: 90%	Percent Target in Training: 10%	Support Vector Machine	AllTaxa	Recall	0.899411	0.0293651	0.901142	0.94739
Crohn's Disease	Percent of Features Shared: 75%	Percent Target in Training: 10%	Random Forest with Case Weights (WI Euclidean)	Order	Recall	0.899323	0.0666498	0.916342	0.999904
Crohn's Disease	Percent of Features Shared: 50%	Percent Target in Training: 25%	Random Forest with Case Weights (WI Aitchison)	AllTaxa	Recall	0.899303	0.0639873	0.888171	0.998133
Crohn's Disease	Percent of Features Shared: 10%	Percent Target in Training: 50%	Random Forest with No Case Weights	Order	Recall	0.899148	0.0885048	0.891951	0.99543
Crohn's Disease	Percent of Features Shared: 75%	Percent Target in Training: 10%	Random Forest with No Case Weights	Family	Recall	0.899146	0.0559957	0.894878	1
Crohn's Disease	Percent of Features Shared: 10%	Percent Target in Training: 75%	Random Forest with No Case Weights	Order	Recall	0.899144	0.0975649	0.891951	0.995396
Crohn's Disease	Percent of Features Shared: 50%	Percent Target in Training: 50%	Random Forest	Genus	Recall	0.899068	0.0915751	0.857851	1
Crohn's Disease	Percent of Features Shared: 100%	Percent Target in Training: 25%	Random Forest	Species	Recall	0.898811	0.0414402	0.887683	1
Crohn's Disease	Percent of Features Shared: 25%	Percent Target in Training: 25%	Random Forest	AllTaxa	Recall	0.898745	0.0588229	0.884268	1
Crohn's Disease	Percent of Features Shared: 50%	Percent Target in Training: 75%	Random Forest with Case Weights (WI Euclidean)	Species	Recall	0.898667	0.087987	0.844512	0.998064
Crohn's Disease	Percent of Features Shared: 10%	Percent Target in Training: 90%	Random Forest with Case Weights (WI Aitchison)	Species	Recall	0.898455	0.166667	0.911829	0.983017
Crohn's Disease	Percent of Features Shared: 25%	Percent Target in Training: 75%	Random Forest	Genus	Recall	0.898375	0.0952381	0.844131	1
Crohn's Disease	Percent of Features Shared: 25%	Percent Target in Training: 25%	Random Forest with No Case Weights	AllTaxa	Recall	0.898373	0.0605956	0.882195	1
Crohn's Disease	Percent of Features Shared: 10%	Percent Target in Training: 75%	Random Forest	AllTaxa	Recall	0.898183	0.102922	0.850122	1
Crohn's Disease	Percent of Features Shared: 90%	Percent Target in Training: 10%	Random Forest with Feature Selections	Family	Recall	0.89817	0.0404054	0.898049	1
Crohn's Disease	Percent of Features Shared: 50%	Percent Target in Training: 50%	Random Forest with Case Weights (WI Aitchison)	Family	Recall	0.898007	0.0689746	0.866341	0.996786
Crohn's Disease	Percent of Features Shared: 50%	Percent Target in Training: 10%	Random Forest Removed	AllTaxa	Recall	0.897875	0.0441892	0.887534	1
Crohn's Disease	Percent of Features Shared: 100%	Percent Target in Training: 10%	Support Vector Machine	Species	Recall	0.897806	0.0471543	0.887439	0.961922
Crohn's Disease	Percent of Features Shared: 100%	Percent Target in Training: 25%	Logistic	Class	Recall	0.897606	0.0913654	0.922073	0.915758
Crohn's Disease	Percent of Features Shared: 90%	Percent Target in Training: 25%	Random Forest with Case Weights (WI Euclidean)	Species	Recall	0.897587	0.0476191	0.879878	0.999919
Crohn's Disease	Percent of Features Shared: 25%	Percent Target in Training: 90%	Random Forest	Family	Recall	0.89736	0.166667	0.833658	0.999962
Crohn's Disease	Percent of Features Shared: 25%	Percent Target in Training: 90%	Random Forest with No Case Weights	Family	Recall	0.897359	0.166667	0.837317	0.999924
Crohn's Disease	Percent of Features Shared: 75%	Percent Target in Training: 50%	Random Forest with Case Weights (WI Euclidean)	Genus	Recall	0.89719	0.0760659	0.855732	0.999117
Crohn's Disease	Percent of Features Shared: 75%	Percent Target in Training: 10%	Random Forest with Case Weights (WI Aitchison)	Order	Recall	0.897168	0.0785714	0.916342	0.997207
Crohn's Disease	Percent of Features Shared: 75%	Percent Target in Training: 10%	Random Forest	Family	Recall	0.897095	0.0645772	0.893293	1
Crohn's Disease	Percent of Features Shared: 90%	Percent Target in Training: 25%	Random Forest Removed	Species	Recall	0.897031	0.035332	0.879146	1
Crohn's Disease	Percent of Features Shared: 75%	Percent Target in Training: 25%	Random Forest with Case Weights (WI Aitchison)	Family	Recall	0.896831	0.0499772	0.894878	0.99839
Crohn's Disease	Percent of Features Shared: 10%	Percent Target in Training: 75%	Random Forest with Case Weights (WI Aitchison)	AllTaxa	Recall	0.896828	0.0975649	0.849878	0.996424
Crohn's Disease	Percent of Features Shared: 75%	Percent Target in Training: 75%	Support Vector Machine	AllTaxa	Recall	0.896575	0.0860133	0.891057	0.943194
Crohn's Disease	Percent of Features Shared: 100%	Percent Target in Training: 25%	Support Vector Machine	Order	Recall	0.896517	0.0327869	0.907683	0.913279
Crohn's Disease	Percent of Features Shared: 75%	Percent Target in Training: 50%	Random Forest with Feature Selections	Species	Recall	0.896291	0.0681063	0.851829	1
Crohn's Disease	Percent of Features Shared: 75%	Percent Target in Training: 10%	Random Forest with No Case Weights	AllTaxa	Recall	0.896237	0.0394298	0.89122	1
Crohn's Disease	Percent of Features Shared: 100%	Percent Target in Training: 50%	Random Forest with Case Weights (WI Aitchison)	Genus	Recall	0.895994	0.067389	0.859634	0.997168
Crohn's Disease	Percent of Features Shared: 75%	Percent Target in Training: 10%	Random Forest Removed	Family	Recall	0.895952	0.05334	0.891585	1
Crohn's Disease	Percent of Features Shared: 75%	Percent Target in Training: 50%	Random Forest with Case Weights (WI Aitchison)	Genus	Recall	0.895921	0.0721836	0.855732	0.997458
Crohn's Disease	Percent of Features Shared: 50%	Percent Target in Training: 75%	Random Forest Removed	Species	Recall	0.89572	0.110276	0.842683	0.999974
Crohn's Disease	Percent of Features Shared: 50%	Percent Target in Training: 10%	Random Forest with No Case Weights	AllTaxa	Recall	0.895658	0.0512067	0.888171	1
Crohn's Disease	Percent of Features Shared: 50%	Percent Target in Training: 25%	Random Forest with No Case Weights	Order	Recall	0.895586	0.0993644	0.886829	1
Crohn's Disease	Percent of Features Shared: 50%	Percent Target in Training: 50%	Random Forest with Feature Selections	Genus	Recall	0.895561	0.0776397	0.843369	1
Crohn's Disease	Percent of Features Shared: 25%	Percent Target in Training: 25%	Random Forest with Case Weights (WI Euclidean)	AllTaxa	Recall	0.895522	0.0722175	0.882195	0.999743
Crohn's Disease	Percent of Features Shared: 50%	Percent Target in Training: 50%	Random Forest with Feature Selections	Family	Recall	0.895448	0.0693522	0.852439	1
Crohn's Disease	Percent of Features Shared: 90%	Percent Target in Training: 10%	Random Forest	AllTaxa	Recall	0.895358	0.0422066	0.889146	1
Crohn's Disease	Percent of Features Shared: 90%	Percent Target in Training: 25%	Support Vector Machine	Class	Recall	0.895286	0.0677596	0.883659	0.91635
Crohn's Disease	Percent of Features Shared: 75%	Percent Target in Training: 90%	Random Forest with Case Weights (WI Euclidean)	AllTaxa	F1	0.895212	0.0902256	0.818326	0.989708
Crohn's Disease	Percent of Features Shared: 75%	Percent Target in Training: 25%	Support Vector Machine	AllTaxa	Recall	0.895158	0.0566133	0.891057	0.945268
Crohn's Disease	Percent of Features Shared: 75%	Percent Target in Training: 50%	Support Vector Machine	AllTaxa	Recall	0.895032	0.0649351	0.891057	0.944079
Crohn's Disease	Percent of Features Shared: 50%	Percent Target in Training: 75%	Random Forest	Species	Recall	0.895026	0.0946429	0.841463	0.999974
Crohn's Disease	Percent of Features Shared: 50%	Percent Target in Training: 75%	Random Forest with Case Weights (WI Euclidean)	Order	Recall	0.894971	0.114633	0.886829	0.999063
Crohn's Disease	Percent of Features Shared: 50%	Percent Target in Training: 90%	Random Forest with Case Weights (WI Aitchison)	Species	Recall	0.894913	0.166667	0.844512	0.996556
Crohn's Disease	Percent of Features Shared: 25%	Percent Target in Training: 75%	Random Forest with Feature Selections	Genus	Recall	0.89491	0.0952381	0.834985	1
Crohn's Disease	Percent of Features Shared: 50%	Percent Target in Training: 75%	Random Forest with Case Weights (WI Aitchison)	Order	Recall	0.894805	0.119589	0.886829	0.995833
Crohn's Disease	Percent of Features Shared: 75%	Percent Target in Training: 25%	Random Forest with Case Weights (WI Euclidean)	Family	Recall	0.894771	0.0553359	0.894878	0.999607
Crohn's Disease	Percent of Features Shared: 50%	Percent Target in Training: 25%	Random Forest	Order	Recall	0.894648	0.0934208	0.885	1
Crohn's Disease	Percent of Features Shared: 25%	Percent Target in Training: 90%	Random Forest Removed	Family	Recall	0.894633	0.166667	0.830244	0.999962
Crohn's Disease	Percent of Features Shared: 50%	Percent Target in Training: 10%	Random Forest	AllTaxa	Recall	0.894426	0.048531	0.891463	1
Crohn's Disease	Percent of Features Shared: 50%	Percent Target in Training: 90%	Support Vector Machine	AllTaxa	Recall	0.894405	0.166667	0.882656	0.939117
Crohn's Disease	Percent of Features Shared: 90%	Percent Target in Training: 50%	Support Vector Machine	Class	Recall	0.894402	0.0636284	0.883659	0.917486
Crohn's Disease	Percent of Features Shared: 100%	Percent Target in Training: 10%	Random Forest Removed	AllTaxa	Recall	0.89437	0.0434272	0.884795	1
Crohn's Disease	Percent of Features Shared: 90%	Percent Target in Training: 25%	Random Forest	Species	Recall	0.894361	0.046339	0.87622	1
Crohn's Disease	Percent of Features Shared: 50%	Percent Target in Training: 25%	Random Forest with Feature Selections	Order	Recall	0.894303	0.0898383	0.884146	1
Crohn's Disease	Percent of Features Shared: 50%	Percent Target in Training: 25%	Random Forest with Feature Selections	AllTaxa	Recall	0.894246	0.050506	0.875488	1
Crohn's Disease	Percent of Features Shared: 90%	Percent Target in Training: 10%	Random Forest with No Case Weights	AllTaxa	Recall	0.894158	0.0400916	0.89439	1
Crohn's Disease	Percent of Features Shared: 75%	Percent Target in Training: 10%	Random Forest	AllTaxa	Recall	0.894132	0.0486842	0.893049	1
Crohn's Disease	Percent of Features Shared: 100%	Percent Target in Training: 75%	Support Vector Machine	Order	Recall	0.89411	0.104858	0.907683	0.915937
Crohn's Disease	Percent of Features Shared: 10%	Percent Target in Training: 25%	Random Forest with No Case Weights	Order	Recall	0.893768	0.0696091	0.891951	0.995468
Crohn's Disease	Percent of Features Shared: 75%	Percent Target in Training: 10%	Random Forest with Case Weights (WI Aitchison)	AllTaxa	Recall	0.893698	0.0504979	0.89122	0.998445
Crohn's Disease	Percent of Features Shared: 100%	Percent Target in Training: 90%	Random Forest with Case Weights (WI Euclidean)	AllTaxa	F1	0.893644	0.0902256	0.821841	0.990331
Crohn's Disease	Percent of Features Shared: 100%	Percent Target in Training: 10%	Random Forest with No Case Weights	Species	Recall	0.893618	0.0285953	0.888293	1
Crohn's Disease	Percent of Features Shared: 25%	Percent Target in Training: 10%	Random Forest Removed	AllTaxa	Recall	0.893502	0.0627496	0.884282	1
Crohn's Disease	Percent of Features Shared: 100%	Percent Target in Training: 10%	Random Forest with No Case Weights	AllTaxa	Recall	0.893371	0.0463691	0.888659	1
Crohn's Disease	Percent of Features Shared: 50%	Percent Target in Training: 50%	Random Forest with Case Weights (WI Aitchison)	Genus	Recall	0.893324	0.0761905	0.85622	0.997418
Crohn's Disease	Percent of Features Shared: 75%	Percent Target in Training: 25%	Random Forest with Feature Selections	AllTaxa	Recall	0.893164	0.0482444	0.879268	1
Crohn's Disease	Percent of Features Shared: 25%	Percent Target in Training: 90%	Random Forest with Feature Selections	Genus	Recall	0.893041	0.166667	0.834985	1
Crohn's Disease	Percent of Features Shared: 75%	Percent Target in Training: 25%	Random Forest with Feature Selections	Family	Recall	0.893039	0.0460404	0.877317	1
Crohn's Disease	Percent of Features Shared: 25%	Percent Target in Training: 90%	Random Forest with Case Weights (WI Aitchison)	Family	Recall	0.893003	0.170455	0.837317	0.994071
Crohn's Disease	Percent of Features Shared: 90%	Percent Target in Training: 10%	Random Forest Removed	AllTaxa	Recall	0.892873	0.0435464	0.894914	1
Crohn's Disease	Percent of Features Shared: 90%	Percent Target in Training: 25%	Random Forest with No Case Weights	Species	Recall	0.892838	0.0436508	0.879878	1
Crohn's Disease	Percent of Features Shared: 25%	Percent Target in Training: 75%	Random Forest with Case Weights (WI Aitchison)	Genus	Recall	0.892665	0.102381	0.845366	0.996384
Crohn's Disease	Percent of Features Shared: 25%	Percent Target in Training: 25%	Random Forest with Case Weights (WI Aitchison)	AllTaxa	Recall	0.892549	0.0648294	0.882195	0.997862
Crohn's Disease	Percent of Features Shared: 50%	Percent Target in Training: 50%	Random Forest with Case Weights (WI Euclidean)	Family	Recall	0.892495	0.070598	0.866341	0.998932
Crohn's Disease	Percent of Features Shared: 50%	Percent Target in Training: 25%	Support Vector Machine	AllTaxa	Recall	0.892491	0.0342903	0.882656	0.942157
Crohn's Disease	Percent of Features Shared: 100%	Percent Target in Training: 90%	Random Forest Removed	AllTaxa	F1	0.89242	0.0739009	0.819991	1
Crohn's Disease	Percent of Features Shared: 90%	Percent Target in Training: 90%	Random Forest with Case Weights (WI Euclidean)	AllTaxa	F1	0.892008	0.0902256	0.822354	0.990159
Crohn's Disease	Percent of Features Shared: 90%	Percent Target in Training: 10%	Random Forest with Case Weights (WI Aitchison)	AllTaxa	Recall	0.891927	0.0543243	0.89439	0.99828
Crohn's Disease	Percent of Features Shared: 75%	Percent Target in Training: 25%	Random Forest with No Case Weights	Species	Recall	0.891905	0.0433633	0.867317	1
Crohn's Disease	Percent of Features Shared: 75%	Percent Target in Training: 25%	Random Forest with Case Weights (WI Aitchison)	Species	Recall	0.89159	0.061818	0.867317	0.998241
Crohn's Disease	Percent of Features Shared: 25%	Percent Target in Training: 90%	Support Vector Machine	Genus	Recall	0.891409	0.166667	0.876707	0.942243
Crohn's Disease	Percent of Features Shared: 100%	Percent Target in Training: 50%	Support Vector Machine	Order	Recall	0.891405	0.0686012	0.907683	0.913215
Crohn's Disease	Percent of Features Shared: 10%	Percent Target in Training: 75%	Random Forest with No Case Weights	AllTaxa	Recall	0.891217	0.110088	0.849878	1
Crohn's Disease	Percent of Features Shared: 25%	Percent Target in Training: 90%	Random Forest with Feature Selections	Species	Recall	0.89115	0.142857	0.848415	0.997919
Crohn's Disease	Percent of Features Shared: 25%	Percent Target in Training: 75%	Random Forest with Case Weights (WI Euclidean)	Genus	Recall	0.891095	0.104545	0.845366	0.99809
Crohn's Disease	Percent of Features Shared: 50%	Percent Target in Training: 90%	Random Forest with Feature Selections	AllTaxa	F1	0.891037	0.105263	0.811096	1
Crohn's Disease	Percent of Features Shared: 50%	Percent Target in Training: 90%	Random Forest with Case Weights (WI Aitchison)	Order	Recall	0.890965	0.166667	0.886829	0.995913
Crohn's Disease	Percent of Features Shared: 50%	Percent Target in Training: 10%	Random Forest with Case Weights (WI Aitchison)	AllTaxa	Recall	0.890902	0.0511416	0.888171	0.99817
Crohn's Disease	Percent of Features Shared: 50%	Percent Target in Training: 75%	Random Forest with No Case Weights	Species	Recall	0.8909	0.107895	0.844512	0.999974
Crohn's Disease	Percent of Features Shared: 75%	Percent Target in Training: 25%	Random Forest with Case Weights (WI Euclidean)	Species	Recall	0.89083	0.0539994	0.867317	0.999634
Crohn's Disease	Percent of Features Shared: 50%	Percent Target in Training: 10%	Random Forest with No Case Weights	Order	Recall	0.890814	0.0858957	0.886829	1
Crohn's Disease	Percent of Features Shared: 75%	Percent Target in Training: 10%	Random Forest with Case Weights (WI Aitchison)	Family	Recall	0.890779	0.0647368	0.894878	0.998335
Crohn's Disease	Percent of Features Shared: 90%	Percent Target in Training: 75%	Random Forest with Case Weights (WI Euclidean)	AllTaxa	F1	0.890744	0.0603786	0.822354	0.989976
Crohn's Disease	Percent of Features Shared: 100%	Percent Target in Training: 75%	Random Forest with Feature Selections	Genus	F1	0.890629	0.057264	0.828245	1
Crohn's Disease	Percent of Features Shared: 100%	Percent Target in Training: 10%	Random Forest with Case Weights (WI Aitchison)	AllTaxa	Recall	0.890627	0.0551351	0.888659	0.998459
Crohn's Disease	Percent of Features Shared: 10%	Percent Target in Training: 10%	Random Forest with No Case Weights	Order	Recall	0.89059	0.0872086	0.891951	0.995473
Crohn's Disease	Percent of Features Shared: 50%	Percent Target in Training: 75%	Random Forest with Case Weights (WI Aitchison)	Species	Recall	0.890518	0.0993421	0.844512	0.9965
Crohn's Disease	Percent of Features Shared: 50%	Percent Target in Training: 50%	Random Forest with Case Weights (WI Euclidean)	Genus	Recall	0.890433	0.0794347	0.85622	0.998669
Crohn's Disease	Percent of Features Shared: 50%	Percent Target in Training: 25%	Random Forest Removed	Order	Recall	0.890393	0.086764	0.886098	1
Crohn's Disease	Percent of Features Shared: 25%	Percent Target in Training: 10%	Random Forest with No Case Weights	AllTaxa	Recall	0.890321	0.054054	0.882195	1
Crohn's Disease	Percent of Features Shared: 100%	Percent Target in Training: 10%	Random Forest	AllTaxa	Recall	0.890303	0.0386842	0.889634	1
Crohn's Disease	Percent of Features Shared: 100%	Percent Target in Training: 90%	Random Forest with Feature Selections	Genus	F1	0.890273	0.105263	0.828245	1
Crohn's Disease	Percent of Features Shared: 90%	Percent Target in Training: 90%	Random Forest Removed	AllTaxa	F1	0.889918	0.0840336	0.822361	1
Crohn's Disease	Percent of Features Shared: 25%	Percent Target in Training: 10%	Random Forest	AllTaxa	Recall	0.889893	0.0616889	0.884268	1
Crohn's Disease	Percent of Features Shared: 50%	Percent Target in Training: 10%	Random Forest with Feature Selections	Order	Recall	0.889876	0.0844294	0.884146	1
Crohn's Disease	Percent of Features Shared: 10%	Percent Target in Training: 50%	Random Forest with Case Weights (WI Euclidean)	Order	Recall	0.889855	0.0873016	0.891951	0.988727
Crohn's Disease	Percent of Features Shared: 25%	Percent Target in Training: 25%	Random Forest with Feature Selections	AllTaxa	Recall	0.889799	0.068568	0.865976	1
Crohn's Disease	Percent of Features Shared: 75%	Percent Target in Training: 10%	Random Forest with Case Weights (WI Euclidean)	AllTaxa	Recall	0.88973	0.0402397	0.89122	1
Crohn's Disease	Percent of Features Shared: 100%	Percent Target in Training: 10%	Random Forest with Case Weights (WI Euclidean)	AllTaxa	Recall	0.889622	0.051592	0.888659	1
Crohn's Disease	Percent of Features Shared: 25%	Percent Target in Training: 90%	Random Forest with Case Weights (WI Euclidean)	Family	Recall	0.889597	0.166667	0.837317	0.996594
Crohn's Disease	Percent of Features Shared: 100%	Percent Target in Training: 10%	Random Forest	Species	Recall	0.889579	0.0382456	0.887683	1
Crohn's Disease	Percent of Features Shared: 100%	Percent Target in Training: 75%	Random Forest Removed	Genus	F1	0.889577	0.0586555	0.826682	1
Crohn's Disease	Percent of Features Shared: 100%	Percent Target in Training: 75%	Random Forest with Case Weights (WI Euclidean)	AllTaxa	F1	0.889556	0.0659341	0.821841	0.99022
Crohn's Disease	Percent of Features Shared: 10%	Percent Target in Training: 75%	Random Forest with Feature Selections	AllTaxa	Recall	0.889541	0.110683	0.841951	1
Crohn's Disease	Percent of Features Shared: 50%	Percent Target in Training: 10%	Random Forest	Order	Recall	0.889526	0.0924399	0.885	1
Crohn's Disease	Percent of Features Shared: 10%	Percent Target in Training: 75%	Random Forest with Feature Selections	Order	Recall	0.889496	0.123641	0.882031	0.996653
Crohn's Disease	Percent of Features Shared: 75%	Percent Target in Training: 10%	Support Vector Machine	AllTaxa	Recall	0.889373	0.0340664	0.891057	0.94572
Crohn's Disease	Percent of Features Shared: 100%	Percent Target in Training: 10%	Random Forest Removed	Species	Recall	0.889369	0.0287048	0.89	1
Crohn's Disease	Percent of Features Shared: 50%	Percent Target in Training: 10%	Random Forest Removed	Order	Recall	0.88923	0.0890042	0.886098	1
Crohn's Disease	Percent of Features Shared: 50%	Percent Target in Training: 50%	Random Forest with Case Weights (WI Aitchison)	Species	Recall	0.889165	0.0781888	0.844512	0.996312
Crohn's Disease	Percent of Features Shared: 10%	Percent Target in Training: 90%	Random Forest with Feature Selections	Order	Recall	0.889128	0.166667	0.882031	0.996585
Crohn's Disease	Percent of Features Shared: 90%	Percent Target in Training: 10%	Random Forest with Case Weights (WI Euclidean)	AllTaxa	Recall	0.888834	0.0412281	0.89439	1
Crohn's Disease	Percent of Features Shared: 100%	Percent Target in Training: 90%	Random Forest with Case Weights (WI Aitchison)	AllTaxa	F1	0.888707	0.0902256	0.821841	0.990787
Crohn's Disease	Percent of Features Shared: 25%	Percent Target in Training: 75%	Support Vector Machine	Genus	Recall	0.888549	0.119048	0.876707	0.942648
Crohn's Disease	Percent of Features Shared: 50%	Percent Target in Training: 90%	Random Forest with Case Weights (WI Euclidean)	AllTaxa	F1	0.888509	0.0902256	0.811541	0.988655
Crohn's Disease	Percent of Features Shared: 10%	Percent Target in Training: 90%	Random Forest with Case Weights (WI Euclidean)	Order	Recall	0.888422	0.166667	0.891951	0.990097
Crohn's Disease	Percent of Features Shared: 75%	Percent Target in Training: 90%	Random Forest with Case Weights (WI Euclidean)	Genus	F1	0.888396	0.093985	0.814841	0.987235
Crohn's Disease	Percent of Features Shared: 90%	Percent Target in Training: 90%	Random Forest	Genus	F1	0.888383	0.0840336	0.817704	1
Crohn's Disease	Percent of Features Shared: 50%	Percent Target in Training: 10%	Random Forest with Case Weights (WI Euclidean)	AllTaxa	Recall	0.8883	0.040307	0.888171	0.999986
Crohn's Disease	Percent of Features Shared: 75%	Percent Target in Training: 75%	Random Forest with Case Weights (WI Euclidean)	AllTaxa	F1	0.888282	0.057987	0.818326	0.9897
Crohn's Disease	Percent of Features Shared: 100%	Percent Target in Training: 25%	Random Forest with Feature Selections	Species	Recall	0.888274	0.0423826	0.87561	1
Crohn's Disease	Percent of Features Shared: 75%	Percent Target in Training: 25%	Random Forest Removed	Species	Recall	0.888237	0.0453059	0.864146	1
Crohn's Disease	Percent of Features Shared: 100%	Percent Target in Training: 90%	Random Forest	Genus	F1	0.888188	0.0902256	0.826534	1
Crohn's Disease	Percent of Features Shared: 50%	Percent Target in Training: 75%	Random Forest with Feature Selections	Species	Recall	0.888183	0.114035	0.833658	0.999923
Crohn's Disease	Percent of Features Shared: 75%	Percent Target in Training: 25%	Random Forest	Species	Recall	0.888149	0.045659	0.864634	1
Crohn's Disease	Percent of Features Shared: 75%	Percent Target in Training: 10%	Random Forest with Case Weights (WI Euclidean)	Family	Recall	0.888069	0.0547945	0.894878	0.999615
Crohn's Disease	Percent of Features Shared: 90%	Percent Target in Training: 10%	Random Forest with Case Weights (WI Euclidean)	Species	Recall	0.887885	0.051592	0.879878	0.999945
Crohn's Disease	Percent of Features Shared: 90%	Percent Target in Training: 75%	Random Forest with Case Weights (WI Aitchison)	AllTaxa	F1	0.887618	0.0563636	0.822354	0.990437
Crohn's Disease	Percent of Features Shared: 90%	Percent Target in Training: 90%	Random Forest with Case Weights (WI Euclidean)	Genus	F1	0.887184	0.087793	0.819886	0.987939
Crohn's Disease	Percent of Features Shared: 75%	Percent Target in Training: 90%	Random Forest	Genus	F1	0.887135	0.0840336	0.812998	1
Crohn's Disease	Percent of Features Shared: 100%	Percent Target in Training: 90%	Random Forest Removed	Genus	F1	0.887128	0.105263	0.826682	1
Crohn's Disease	Percent of Features Shared: 100%	Percent Target in Training: 75%	Random Forest Removed	AllTaxa	F1	0.887122	0.0546245	0.819991	1
Crohn's Disease	Percent of Features Shared: 50%	Percent Target in Training: 50%	Random Forest with Case Weights (WI Aitchison)	Order	Recall	0.887109	0.107227	0.886829	0.995771
Crohn's Disease	Percent of Features Shared: 10%	Percent Target in Training: 25%	Random Forest with Feature Selections	Order	Recall	0.886938	0.0765501	0.882031	0.996395
Crohn's Disease	Percent of Features Shared: 50%	Percent Target in Training: 10%	Support Vector Machine	AllTaxa	Recall	0.886915	0.0370734	0.882656	0.943755
Crohn's Disease	Percent of Features Shared: 75%	Percent Target in Training: 90%	Random Forest Removed	AllTaxa	F1	0.8869	0.0840336	0.819557	1
Crohn's Disease	Percent of Features Shared: 90%	Percent Target in Training: 10%	Random Forest	Species	Recall	0.886795	0.0387387	0.87622	1
Crohn's Disease	Percent of Features Shared: 25%	Percent Target in Training: 50%	Random Forest	Genus	Recall	0.886783	0.0663641	0.844131	1
Crohn's Disease	Percent of Features Shared: 75%	Percent Target in Training: 25%	Random Forest Removed	Genus	Recall	0.886779	0.052222	0.856585	1
Crohn's Disease	Percent of Features Shared: 100%	Percent Target in Training: 90%	Random Forest with Feature Selections	Genus	AUROC	0.886756	0.175	0.78812	1
Crohn's Disease	Percent of Features Shared: 75%	Percent Target in Training: 10%	Random Forest with Case Weights (WI Aitchison)	Species	Recall	0.886679	0.0421088	0.867317	0.99861
Crohn's Disease	Percent of Features Shared: 75%	Percent Target in Training: 75%	Random Forest with Case Weights (WI Aitchison)	AllTaxa	F1	0.886675	0.0546537	0.818326	0.990114
Crohn's Disease	Percent of Features Shared: 100%	Percent Target in Training: 25%	Random Forest with Feature Selections	AllTaxa	Recall	0.886613	0.0473009	0.882561	1
Crohn's Disease	Percent of Features Shared: 75%	Percent Target in Training: 90%	Random Forest with Feature Selections	Genus	F1	0.886558	0.102812	0.811234	0.999882
Crohn's Disease	Percent of Features Shared: 90%	Percent Target in Training: 10%	Random Forest with No Case Weights	Species	Recall	0.886509	0.0418018	0.879878	1
Crohn's Disease	Percent of Features Shared: 50%	Percent Target in Training: 50%	Support Vector Machine	AllTaxa	Recall	0.886481	0.0433404	0.882656	0.9415
Crohn's Disease	Percent of Features Shared: 75%	Percent Target in Training: 90%	Random Forest with Case Weights (WI Aitchison)	AllTaxa	F1	0.886457	0.105263	0.818326	0.990203
Crohn's Disease	Percent of Features Shared: 25%	Percent Target in Training: 90%	Random Forest with Feature Selections	Family	Recall	0.886446	0.166667	0.811707	0.999937
Crohn's Disease	Percent of Features Shared: 50%	Percent Target in Training: 75%	Support Vector Machine	AllTaxa	Recall	0.886417	0.0793651	0.882656	0.939915
Crohn's Disease	Percent of Features Shared: 90%	Percent Target in Training: 10%	Support Vector Machine	Class	Recall	0.886274	0.0584368	0.883659	0.912568
Crohn's Disease	Percent of Features Shared: 75%	Percent Target in Training: 90%	Random Forest with Feature Selections	AllTaxa	F1	0.88619	0.105263	0.818406	1
Crohn's Disease	Percent of Features Shared: 90%	Percent Target in Training: 10%	Random Forest Removed	Species	Recall	0.886111	0.0430299	0.879146	1
Crohn's Disease	Percent of Features Shared: 50%	Percent Target in Training: 10%	Random Forest with Feature Selections	AllTaxa	Recall	0.886076	0.04	0.875488	1
Crohn's Disease	Percent of Features Shared: 50%	Percent Target in Training: 50%	Random Forest Removed	Species	Recall	0.886005	0.0772648	0.842683	0.999987
Crohn's Disease	Percent of Features Shared: 25%	Percent Target in Training: 10%	Random Forest with Case Weights (WI Euclidean)	AllTaxa	Recall	0.886005	0.0501422	0.882195	0.999766
Crohn's Disease	Percent of Features Shared: 90%	Percent Target in Training: 90%	Random Forest with Case Weights (WI Aitchison)	AllTaxa	F1	0.885959	0.105263	0.822354	0.990465
Crohn's Disease	Percent of Features Shared: 50%	Percent Target in Training: 50%	Random Forest	Species	Recall	0.885871	0.0779229	0.841463	0.999987
Crohn's Disease	Percent of Features Shared: 10%	Percent Target in Training: 75%	Random Forest with Case Weights (WI Euclidean)	AllTaxa	Recall	0.88582	0.114035	0.849878	0.998987
Crohn's Disease	Percent of Features Shared: 90%	Percent Target in Training: 75%	Random Forest	Genus	F1	0.885781	0.0563636	0.817704	1
Crohn's Disease	Percent of Features Shared: 25%	Percent Target in Training: 10%	Random Forest with Case Weights (WI Aitchison)	AllTaxa	Recall	0.885681	0.0630275	0.882195	0.997867
Crohn's Disease	Percent of Features Shared: 100%	Percent Target in Training: 75%	Random Forest	Genus	F1	0.885595	0.0561555	0.826534	1
Crohn's Disease	Percent of Features Shared: 50%	Percent Target in Training: 90%	Random Forest with Case Weights (WI Aitchison)	AllTaxa	F1	0.885526	0.105263	0.811541	0.989344
Crohn's Disease	Percent of Features Shared: 75%	Percent Target in Training: 75%	Random Forest	AllTaxa	F1	0.885497	0.0643769	0.819521	1
Crohn's Disease	Percent of Features Shared: 100%	Percent Target in Training: 10%	Random Forest with Case Weights (WI Euclidean)	Species	Recall	0.885424	0.0391892	0.888293	1
Crohn's Disease	Percent of Features Shared: 10%	Percent Target in Training: 10%	Random Forest with Case Weights (WI Euclidean)	Order	Recall	0.885361	0.0794382	0.891951	0.988361
Crohn's Disease	Percent of Features Shared: 90%	Percent Target in Training: 25%	Random Forest with Feature Selections	AllTaxa	Recall	0.88534	0.0388389	0.883659	1
Crohn's Disease	Percent of Features Shared: 25%	Percent Target in Training: 50%	Random Forest with No Case Weights	Genus	Recall	0.885316	0.070122	0.845366	1
Crohn's Disease	Percent of Features Shared: 100%	Percent Target in Training: 25%	Random Forest Removed	Genus	Recall	0.885269	0.0570155	0.858902	1
Crohn's Disease	Percent of Features Shared: 100%	Percent Target in Training: 75%	Random Forest with Case Weights (WI Aitchison)	AllTaxa	F1	0.885251	0.0573557	0.821841	0.990683
Crohn's Disease	Percent of Features Shared: 50%	Percent Target in Training: 50%	Random Forest with Case Weights (WI Euclidean)	Order	Recall	0.885216	0.0761929	0.886829	0.99888
Crohn's Disease	Percent of Features Shared: 100%	Percent Target in Training: 25%	Random Forest	Genus	Recall	0.885213	0.0500438	0.857053	1
Crohn's Disease	Percent of Features Shared: 100%	Percent Target in Training: 75%	Random Forest with No Case Weights	Genus	F1	0.885156	0.0561555	0.826674	0.999392
Crohn's Disease	Percent of Features Shared: 90%	Percent Target in Training: 25%	Random Forest	Genus	Recall	0.885075	0.0595238	0.849887	1
Crohn's Disease	Percent of Features Shared: 10%	Percent Target in Training: 25%	Random Forest with Case Weights (WI Euclidean)	Order	Recall	0.8849	0.0881356	0.891951	0.989274
Crohn's Disease	Percent of Features Shared: 90%	Percent Target in Training: 90%	Random Forest with Feature Selections	AllTaxa	F1	0.884887	0.093985	0.819922	1
Crohn's Disease	Percent of Features Shared: 25%	Percent Target in Training: 50%	Random Forest Removed	Genus	Recall	0.884871	0.0718439	0.845732	1
Crohn's Disease	Percent of Features Shared: 10%	Percent Target in Training: 75%	Random Forest Removed	AllTaxa	Recall	0.88486	0.116667	0.840921	1
Crohn's Disease	Percent of Features Shared: 100%	Percent Target in Training: 75%	Random Forest with Case Weights (WI Euclidean)	Genus	F1	0.884846	0.0595238	0.826674	0.988777
Crohn's Disease	Percent of Features Shared: 100%	Percent Target in Training: 90%	Random Forest with Case Weights (WI Euclidean)	Genus	F1	0.884762	0.111842	0.826674	0.988855
Crohn's Disease	Percent of Features Shared: 90%	Percent Target in Training: 90%	Random Forest with Feature Selections	Genus	F1	0.884697	0.0840336	0.81879	0.999987
Crohn's Disease	Percent of Features Shared: 100%	Percent Target in Training: 25%	Random Forest with No Case Weights	Genus	Recall	0.884686	0.0681759	0.859634	1
Crohn's Disease	Percent of Features Shared: 90%	Percent Target in Training: 75%	Random Forest with Feature Selections	Genus	F1	0.884611	0.0617761	0.81879	0.999987
Crohn's Disease	Percent of Features Shared: 100%	Percent Target in Training: 90%	Random Forest	AllTaxa	F1	0.884499	0.105263	0.821335	1
Crohn's Disease	Percent of Features Shared: 90%	Percent Target in Training: 75%	Random Forest Removed	Genus	F1	0.884438	0.0595238	0.821137	1
Crohn's Disease	Percent of Features Shared: 90%	Percent Target in Training: 90%	Random Forest with No Case Weights	AllTaxa	F1	0.884389	0.105263	0.822354	0.99988
Crohn's Disease	Percent of Features Shared: 90%	Percent Target in Training: 75%	Random Forest with Case Weights (WI Euclidean)	Genus	F1	0.884349	0.0595238	0.819886	0.987708
Crohn's Disease	Percent of Features Shared: 90%	Percent Target in Training: 75%	Random Forest with No Case Weights	AllTaxa	F1	0.884328	0.0628571	0.822354	0.999898
Crohn's Disease	Percent of Features Shared: 90%	Percent Target in Training: 90%	Random Forest	AllTaxa	F1	0.884237	0.105263	0.820564	1
Crohn's Disease	Percent of Features Shared: 50%	Percent Target in Training: 25%	Random Forest	Family	Recall	0.884163	0.0754167	0.866707	1
Crohn's Disease	Percent of Features Shared: 50%	Percent Target in Training: 50%	Random Forest with Case Weights (WI Euclidean)	Species	Recall	0.88413	0.0750079	0.844512	0.997906
Crohn's Disease	Percent of Features Shared: 75%	Percent Target in Training: 10%	Random Forest with Feature Selections	Family	Recall	0.883894	0.0655856	0.877317	1
Crohn's Disease	Percent of Features Shared: 100%	Percent Target in Training: 90%	Random Forest with Case Weights (WI Aitchison)	Genus	F1	0.883881	0.0990712	0.826674	0.989395
Crohn's Disease	Percent of Features Shared: 75%	Percent Target in Training: 10%	Random Forest with Feature Selections	AllTaxa	Recall	0.883846	0.0392447	0.879268	1
Crohn's Disease	Percent of Features Shared: 100%	Percent Target in Training: 90%	Random Forest with Feature Selections	AllTaxa	F1	0.883771	0.0990712	0.82257	1
Crohn's Disease	Percent of Features Shared: 90%	Percent Target in Training: 75%	Random Forest Removed	AllTaxa	F1	0.883451	0.0663557	0.822361	1
Crohn's Disease	Percent of Features Shared: 100%	Percent Target in Training: 75%	Random Forest with Case Weights (WI Aitchison)	Genus	F1	0.883427	0.0559006	0.826674	0.989122
Crohn's Disease	Percent of Features Shared: 100%	Percent Target in Training: 25%	Random Forest with Feature Selections	Genus	Recall	0.883401	0.055516	0.847372	1
Crohn's Disease	Percent of Features Shared: 75%	Percent Target in Training: 25%	Random Forest with No Case Weights	Genus	Recall	0.883271	0.0598653	0.855732	1
Crohn's Disease	Percent of Features Shared: 100%	Percent Target in Training: 90%	Random Forest Removed	Genus	AUROC	0.883235	0.161111	0.783925	1
Crohn's Disease	Percent of Features Shared: 25%	Percent Target in Training: 75%	Random Forest with Feature Selections	Species	Recall	0.883204	0.0993421	0.848415	0.997679
Crohn's Disease	Percent of Features Shared: 75%	Percent Target in Training: 75%	Random Forest with Feature Selections	AllTaxa	F1	0.8831	0.0628571	0.818406	1
Crohn's Disease	Percent of Features Shared: 100%	Percent Target in Training: 90%	Random Forest with No Case Weights	Genus	F1	0.883	0.103715	0.826674	0.999351
Crohn's Disease	Percent of Features Shared: 100%	Percent Target in Training: 75%	Random Forest with No Case Weights	AllTaxa	F1	0.882967	0.0730556	0.821841	0.999917
Crohn's Disease	Percent of Features Shared: 90%	Percent Target in Training: 75%	Random Forest	AllTaxa	F1	0.882837	0.0628571	0.820564	1
Crohn's Disease	Percent of Features Shared: 90%	Percent Target in Training: 10%	Random Forest with Feature Selections	AllTaxa	Recall	0.882768	0.0382459	0.883659	1
Crohn's Disease	Percent of Features Shared: 75%	Percent Target in Training: 90%	Random Forest with No Case Weights	AllTaxa	F1	0.882754	0.123839	0.818326	0.999842
Crohn's Disease	Percent of Features Shared: 90%	Percent Target in Training: 25%	Random Forest with No Case Weights	Genus	Recall	0.882705	0.0401236	0.853171	1
Crohn's Disease	Percent of Features Shared: 90%	Percent Target in Training: 75%	Random Forest with No Case Weights	Genus	F1	0.882619	0.0595238	0.819886	0.999302
Crohn's Disease	Percent of Features Shared: 10%	Percent Target in Training: 50%	Random Forest with Feature Selections	Order	Recall	0.882558	0.109103	0.882031	0.996741
Crohn's Disease	Percent of Features Shared: 50%	Percent Target in Training: 75%	Random Forest	AllTaxa	F1	0.882264	0.0559006	0.813147	1
Crohn's Disease	Percent of Features Shared: 10%	Percent Target in Training: 50%	Random Forest with No Case Weights	AllTaxa	Recall	0.882076	0.0811028	0.849878	1
Crohn's Disease	Percent of Features Shared: 75%	Percent Target in Training: 75%	Random Forest	Genus	F1	0.881986	0.0656028	0.812998	1
Crohn's Disease	Percent of Features Shared: 100%	Percent Target in Training: 10%	Logistic	Class	Recall	0.881973	0.173816	0.922073	0.915358
Crohn's Disease	Percent of Features Shared: 100%	Percent Target in Training: 75%	Random Forest	AllTaxa	F1	0.881969	0.070591	0.821335	1
Crohn's Disease	Percent of Features Shared: 10%	Percent Target in Training: 50%	Random Forest	AllTaxa	Recall	0.881902	0.0745192	0.850122	1
Crohn's Disease	Percent of Features Shared: 90%	Percent Target in Training: 90%	Random Forest with Case Weights (WI Aitchison)	Genus	F1	0.881776	0.100619	0.819886	0.988815
Crohn's Disease	Percent of Features Shared: 50%	Percent Target in Training: 50%	Random Forest with No Case Weights	Species	Recall	0.881769	0.0719901	0.844512	0.999934
Crohn's Disease	Percent of Features Shared: 50%	Percent Target in Training: 75%	Random Forest with Case Weights (WI Euclidean)	AllTaxa	F1	0.881761	0.0576863	0.811541	0.988975
Crohn's Disease	Percent of Features Shared: 50%	Percent Target in Training: 25%	Random Forest with No Case Weights	Family	Recall	0.881674	0.0804653	0.866341	1
Crohn's Disease	Percent of Features Shared: 50%	Percent Target in Training: 75%	Random Forest Removed	AllTaxa	F1	0.881602	0.0539243	0.814763	1
Crohn's Disease	Percent of Features Shared: 50%	Percent Target in Training: 75%	Random Forest with Feature Selections	AllTaxa	F1	0.88154	0.0529362	0.811096	1
Crohn's Disease	Percent of Features Shared: 50%	Percent Target in Training: 25%	Random Forest with Case Weights (WI Aitchison)	Genus	Recall	0.881524	0.0793651	0.85622	0.997497
Crohn's Disease	Percent of Features Shared: 75%	Percent Target in Training: 75%	Random Forest Removed	AllTaxa	F1	0.88144	0.0570166	0.819557	1
Crohn's Disease	Percent of Features Shared: 10%	Percent Target in Training: 25%	Support Vector Machine	AllTaxa	Recall	0.88142	0.0849018	0.869919	0.942015
Crohn's Disease	Percent of Features Shared: 100%	Percent Target in Training: 90%	Random Forest with No Case Weights	AllTaxa	F1	0.881401	0.102812	0.821841	0.999887
Crohn's Disease	Percent of Features Shared: 25%	Percent Target in Training: 75%	Random Forest with No Case Weights	Family	Recall	0.881342	0.133983	0.837317	0.999923
Crohn's Disease	Percent of Features Shared: 10%	Percent Target in Training: 75%	Random Forest with Case Weights (WI Aitchison)	Order	Recall	0.881154	0.109016	0.891951	0.978783
Crohn's Disease	Percent of Features Shared: 10%	Percent Target in Training: 50%	Random Forest Removed	AllTaxa	Recall	0.88103	0.0689369	0.840921	1
Crohn's Disease	Percent of Features Shared: 50%	Percent Target in Training: 75%	Random Forest with Case Weights (WI Aitchison)	AllTaxa	F1	0.880881	0.0595238	0.811541	0.989215
Crohn's Disease	Percent of Features Shared: 75%	Percent Target in Training: 75%	Random Forest with No Case Weights	AllTaxa	F1	0.880846	0.0672577	0.818326	0.999846
Crohn's Disease	Percent of Features Shared: 50%	Percent Target in Training: 90%	Random Forest with No Case Weights	AllTaxa	F1	0.880846	0.0990712	0.811541	0.99971
Crohn's Disease	Percent of Features Shared: 90%	Percent Target in Training: 75%	Random Forest with Case Weights (WI Aitchison)	Genus	F1	0.880774	0.058293	0.819886	0.988547
Crohn's Disease	Percent of Features Shared: 90%	Percent Target in Training: 75%	Random Forest with Feature Selections	AllTaxa	F1	0.880735	0.0730556	0.819922	1
Crohn's Disease	Percent of Features Shared: 90%	Percent Target in Training: 90%	Random Forest Removed	Genus	F1	0.880688	0.103715	0.821137	1
Crohn's Disease	Percent of Features Shared: 90%	Percent Target in Training: 25%	Random Forest Removed	Genus	Recall	0.880622	0.0479911	0.853658	1
Crohn's Disease	Percent of Features Shared: 25%	Percent Target in Training: 75%	Random Forest with Case Weights (WI Aitchison)	Family	Recall	0.880556	0.121921	0.837317	0.994037
Crohn's Disease	Percent of Features Shared: 50%	Percent Target in Training: 25%	Random Forest	Genus	Recall	0.880544	0.0608899	0.857851	1
Crohn's Disease	Percent of Features Shared: 25%	Percent Target in Training: 50%	Random Forest with Case Weights (WI Aitchison)	Genus	Recall	0.88048	0.0607791	0.845366	0.996469
Crohn's Disease	Percent of Features Shared: 25%	Percent Target in Training: 75%	Random Forest	Family	Recall	0.880458	0.134578	0.833658	0.999974
Crohn's Disease	Percent of Features Shared: 75%	Percent Target in Training: 90%	Random Forest	AllTaxa	F1	0.880316	0.107456	0.819521	1
Crohn's Disease	Percent of Features Shared: 50%	Percent Target in Training: 25%	Random Forest Removed	Family	Recall	0.880084	0.081965	0.865488	1
Crohn's Disease	Percent of Features Shared: 25%	Percent Target in Training: 25%	Support Vector Machine	Genus	Recall	0.879907	0.0686041	0.876707	0.945299
Crohn's Disease	Percent of Features Shared: 50%	Percent Target in Training: 75%	Random Forest with No Case Weights	AllTaxa	F1	0.879846	0.0559006	0.811541	0.999795
Crohn's Disease	Percent of Features Shared: 100%	Percent Target in Training: 10%	Random Forest with Feature Selections	AllTaxa	Recall	0.879826	0.0306705	0.882561	1
Crohn's Disease	Percent of Features Shared: 75%	Percent Target in Training: 25%	Random Forest	Genus	Recall	0.879702	0.0523029	0.855564	1
Crohn's Disease	Percent of Features Shared: 75%	Percent Target in Training: 75%	Random Forest with Feature Selections	Genus	F1	0.879661	0.0595238	0.811234	0.999901
Crohn's Disease	Percent of Features Shared: 50%	Percent Target in Training: 25%	Random Forest with Case Weights (WI Aitchison)	Order	Recall	0.879649	0.0946237	0.886829	0.995439
Crohn's Disease	Percent of Features Shared: 100%	Percent Target in Training: 75%	Random Forest with Feature Selections	Genus	AUROC	0.879642	0.0715285	0.78812	1
Crohn's Disease	Percent of Features Shared: 90%	Percent Target in Training: 25%	Random Forest with Feature Selections	Species	Recall	0.879586	0.0514113	0.864268	1
Crohn's Disease	Percent of Features Shared: 25%	Percent Target in Training: 10%	Random Forest with Feature Selections	AllTaxa	Recall	0.879498	0.0649441	0.865976	1
Crohn's Disease	Percent of Features Shared: 75%	Percent Target in Training: 75%	Random Forest Removed	Genus	F1	0.879454	0.0736403	0.814986	0.999994
Crohn's Disease	Percent of Features Shared: 100%	Percent Target in Training: 10%	Random Forest with Feature Selections	Species	Recall	0.879238	0.0284685	0.87561	1
Crohn's Disease	Percent of Features Shared: 10%	Percent Target in Training: 50%	Random Forest with Case Weights (WI Aitchison)	AllTaxa	Recall	0.879162	0.088248	0.849878	0.99651
Crohn's Disease	Percent of Features Shared: 10%	Percent Target in Training: 10%	Random Forest with Feature Selections	Order	Recall	0.879078	0.0920692	0.882031	0.996377
Crohn's Disease	Percent of Features Shared: 90%	Percent Target in Training: 25%	Random Forest with Feature Selections	Genus	Recall	0.878942	0.0460829	0.844355	1
Crohn's Disease	Percent of Features Shared: 90%	Percent Target in Training: 90%	Random Forest with No Case Weights	Genus	F1	0.878896	0.12754	0.819886	0.999351
Crohn's Disease	Percent of Features Shared: 75%	Percent Target in Training: 10%	Random Forest with No Case Weights	Species	Recall	0.878795	0.0475146	0.867317	1
Crohn's Disease	Percent of Features Shared: 100%	Percent Target in Training: 75%	Random Forest Removed	Genus	AUROC	0.878736	0.0774021	0.783925	1
Crohn's Disease	Percent of Features Shared: 25%	Percent Target in Training: 10%	Support Vector Machine	Genus	Recall	0.878439	0.0699614	0.876707	0.945081
Crohn's Disease	Percent of Features Shared: 100%	Percent Target in Training: 75%	Random Forest with Feature Selections	AllTaxa	F1	0.878401	0.0784211	0.82257	1
Crohn's Disease	Percent of Features Shared: 50%	Percent Target in Training: 10%	Random Forest with Case Weights (WI Aitchison)	Order	Recall	0.878226	0.086165	0.886829	0.995693
Crohn's Disease	Percent of Features Shared: 75%	Percent Target in Training: 10%	Random Forest with Case Weights (WI Euclidean)	Species	Recall	0.878198	0.0535913	0.867317	0.999656
Crohn's Disease	Percent of Features Shared: 10%	Percent Target in Training: 50%	Random Forest with Case Weights (WI Aitchison)	Order	Recall	0.878135	0.0995011	0.891951	0.975516
Crohn's Disease	Percent of Features Shared: 50%	Percent Target in Training: 25%	Random Forest with Case Weights (WI Euclidean)	Order	Recall	0.878088	0.0832693	0.886829	0.998998
Crohn's Disease	Percent of Features Shared: 50%	Percent Target in Training: 25%	Random Forest with No Case Weights	Genus	Recall	0.878084	0.064853	0.85622	1
Crohn's Disease	Percent of Features Shared: 25%	Percent Target in Training: 50%	Support Vector Machine	Genus	Recall	0.878062	0.0884301	0.876707	0.943781
Crohn's Disease	Percent of Features Shared: 25%	Percent Target in Training: 90%	Support Vector Machine	AllTaxa	Recall	0.878002	0.181818	0.868835	0.934729
Crohn's Disease	Percent of Features Shared: 50%	Percent Target in Training: 25%	Random Forest Removed	Genus	Recall	0.877971	0.0535532	0.856463	1
Crohn's Disease	Percent of Features Shared: 75%	Percent Target in Training: 90%	Random Forest with No Case Weights	Genus	F1	0.877907	0.0990712	0.814841	0.999256
Crohn's Disease	Percent of Features Shared: 75%	Percent Target in Training: 25%	Random Forest with Case Weights (WI Aitchison)	Genus	Recall	0.877788	0.0532971	0.855732	0.997321
Crohn's Disease	Percent of Features Shared: 25%	Percent Target in Training: 75%	Random Forest Removed	Family	Recall	0.877755	0.140476	0.830244	0.999961
Crohn's Disease	Percent of Features Shared: 25%	Percent Target in Training: 90%	Random Forest	AllTaxa	F1	0.877669	0.119195	0.80272	1
Crohn's Disease	Percent of Features Shared: 10%	Percent Target in Training: 50%	Support Vector Machine	AllTaxa	Recall	0.877645	0.0970497	0.869919	0.944416
Crohn's Disease	Percent of Features Shared: 75%	Percent Target in Training: 75%	Random Forest with Case Weights (WI Euclidean)	Genus	F1	0.877644	0.072807	0.814841	0.987132
Crohn's Disease	Percent of Features Shared: 25%	Percent Target in Training: 90%	Random Forest with Case Weights (WI Aitchison)	Species	Recall	0.877458	0.166667	0.830488	0.989896
Crohn's Disease	Percent of Features Shared: 25%	Percent Target in Training: 90%	Random Forest with Case Weights (WI Euclidean)	AllTaxa	F1	0.877308	0.119195	0.801968	0.985851
Crohn's Disease	Percent of Features Shared: 10%	Percent Target in Training: 10%	Support Vector Machine	AllTaxa	Recall	0.877249	0.0655856	0.869919	0.941771
Crohn's Disease	Percent of Features Shared: 25%	Percent Target in Training: 50%	Random Forest with Feature Selections	Genus	Recall	0.877214	0.0739229	0.834985	1
Crohn's Disease	Percent of Features Shared: 100%	Percent Target in Training: 75%	Random Forest	Genus	AUROC	0.877181	0.0791905	0.784687	1
Crohn's Disease	Percent of Features Shared: 75%	Percent Target in Training: 75%	Random Forest with No Case Weights	Genus	F1	0.876876	0.058293	0.814841	0.999206
Crohn's Disease	Percent of Features Shared: 100%	Percent Target in Training: 90%	Random Forest	Genus	AUROC	0.876838	0.170635	0.784687	1
Crohn's Disease	Percent of Features Shared: 100%	Percent Target in Training: 25%	Random Forest with Case Weights (WI Aitchison)	Genus	Recall	0.876779	0.0671059	0.859634	0.997036
Crohn's Disease	Percent of Features Shared: 50%	Percent Target in Training: 90%	Random Forest Removed	AllTaxa	F1	0.876637	0.103457	0.814763	1
Crohn's Disease	Percent of Features Shared: 50%	Percent Target in Training: 25%	Random Forest with Case Weights (WI Aitchison)	Family	Recall	0.875855	0.0728885	0.866341	0.996833
Crohn's Disease	Percent of Features Shared: 75%	Percent Target in Training: 25%	Random Forest with Feature Selections	Genus	Recall	0.87584	0.0477922	0.844512	1
Crohn's Disease	Percent of Features Shared: 50%	Percent Target in Training: 50%	Random Forest with Feature Selections	Species	Recall	0.875754	0.0741507	0.833658	0.999882
Crohn's Disease	Percent of Features Shared: 100%	Percent Target in Training: 25%	Random Forest with Case Weights (WI Euclidean)	Genus	Recall	0.875704	0.059209	0.859634	1
Crohn's Disease	Percent of Features Shared: 75%	Percent Target in Training: 10%	Random Forest Removed	Species	Recall	0.875671	0.0556417	0.864146	1
Crohn's Disease	Percent of Features Shared: 75%	Percent Target in Training: 90%	Random Forest Removed	Genus	F1	0.875632	0.111765	0.814986	1
Crohn's Disease	Percent of Features Shared: 25%	Percent Target in Training: 90%	Random Forest with Feature Selections	AllTaxa	F1	0.875567	0.103715	0.798383	0.999987
Crohn's Disease	Percent of Features Shared: 90%	Percent Target in Training: 90%	Random Forest with Feature Selections	Genus	AUROC	0.875455	0.177381	0.779985	1
Crohn's Disease	Percent of Features Shared: 10%	Percent Target in Training: 50%	Random Forest with Feature Selections	AllTaxa	Recall	0.87528	0.0835735	0.841951	1
Crohn's Disease	Percent of Features Shared: 50%	Percent Target in Training: 75%	Support Vector Machine	Family	Recall	0.875097	0.138503	0.847805	0.937974
Crohn's Disease	Percent of Features Shared: 90%	Percent Target in Training: 25%	Random Forest with Case Weights (WI Euclidean)	Genus	Recall	0.875068	0.0501917	0.853171	0.999419
Crohn's Disease	Percent of Features Shared: 75%	Percent Target in Training: 10%	Random Forest	Species	Recall	0.875027	0.0556417	0.864634	1
Crohn's Disease	Percent of Features Shared: 50%	Percent Target in Training: 75%	Random Forest with Feature Selections	Genus	F1	0.874931	0.0590909	0.799457	0.999749
Crohn's Disease	Percent of Features Shared: 50%	Percent Target in Training: 90%	Random Forest with Case Weights (WI Euclidean)	Genus	F1	0.874788	0.110294	0.802072	0.985556
Crohn's Disease	Percent of Features Shared: 10%	Percent Target in Training: 50%	Random Forest with Case Weights (WI Euclidean)	AllTaxa	Recall	0.874621	0.0836511	0.849878	0.99892
Crohn's Disease	Percent of Features Shared: 75%	Percent Target in Training: 25%	Random Forest with Feature Selections	Species	Recall	0.874603	0.0491803	0.851829	1
Crohn's Disease	Percent of Features Shared: 25%	Percent Target in Training: 75%	Random Forest with Case Weights (WI Euclidean)	AllTaxa	F1	0.874563	0.0730556	0.801968	0.985652
Crohn's Disease	Percent of Features Shared: 25%	Percent Target in Training: 50%	Random Forest with Case Weights (WI Euclidean)	Genus	Recall	0.874557	0.059596	0.845366	0.998142
Crohn's Disease	Percent of Features Shared: 10%	Percent Target in Training: 90%	Random Forest with No Case Weights	Genus	Recall	0.874418	0.170455	0.81439	0.999647
Crohn's Disease	Percent of Features Shared: 100%	Percent Target in Training: 90%	Support Vector Machine	Class	Recall	0.874263	0.181818	0.85878	0.904281
Crohn's Disease	Percent of Features Shared: 50%	Percent Target in Training: 90%	Random Forest	AllTaxa	F1	0.874206	0.105263	0.813147	1
Crohn's Disease	Percent of Features Shared: 50%	Percent Target in Training: 10%	Random Forest with No Case Weights	Family	Recall	0.873974	0.0772297	0.866341	1
Crohn's Disease	Percent of Features Shared: 90%	Percent Target in Training: 25%	Random Forest with Case Weights (WI Aitchison)	Genus	Recall	0.873861	0.0453473	0.853171	0.997185
Crohn's Disease	Percent of Features Shared: 50%	Percent Target in Training: 90%	Random Forest Removed	Genus	F1	0.873654	0.1	0.801771	0.999924
Crohn's Disease	Percent of Features Shared: 90%	Percent Target in Training: 90%	Random Forest Removed	AllTaxa	AUROC	0.873595	0.166667	0.757491	1
Crohn's Disease	Percent of Features Shared: 25%	Percent Target in Training: 90%	Random Forest Removed	AllTaxa	F1	0.873558	0.109804	0.804725	1
Crohn's Disease	Percent of Features Shared: 25%	Percent Target in Training: 90%	Random Forest with No Case Weights	Order	Recall	0.873537	0.2	0.850976	0.999546
Crohn's Disease	Percent of Features Shared: 90%	Percent Target in Training: 75%	Random Forest with Feature Selections	Genus	AUROC	0.873492	0.0848485	0.779985	1
Crohn's Disease	Percent of Features Shared: 10%	Percent Target in Training: 75%	Support Vector Machine	AllTaxa	Recall	0.873486	0.0833333	0.869919	0.942337
Crohn's Disease	Percent of Features Shared: 10%	Percent Target in Training: 90%	Random Forest with Case Weights (WI Aitchison)	Order	Recall	0.873486	0.2	0.891951	0.977349
Crohn's Disease	Percent of Features Shared: 100%	Percent Target in Training: 90%	Random Forest Removed	AllTaxa	AUROC	0.873482	0.176786	0.757277	1
Crohn's Disease	Percent of Features Shared: 25%	Percent Target in Training: 10%	Support Vector Machine	AllTaxa	Recall	0.873287	0.0640916	0.868835	0.936325
Crohn's Disease	Percent of Features Shared: 10%	Percent Target in Training: 25%	Random Forest with Case Weights (WI Aitchison)	Order	Recall	0.873186	0.0850283	0.891951	0.976548
Crohn's Disease	Percent of Features Shared: 25%	Percent Target in Training: 90%	Random Forest with Case Weights (WI Aitchison)	AllTaxa	F1	0.873154	0.117647	0.801968	0.986478
Crohn's Disease	Percent of Features Shared: 25%	Percent Target in Training: 75%	Random Forest	AllTaxa	F1	0.873029	0.068599	0.80272	1
Crohn's Disease	Percent of Features Shared: 75%	Percent Target in Training: 25%	Random Forest with Case Weights (WI Euclidean)	Genus	Recall	0.872911	0.0624229	0.855732	0.999094
Crohn's Disease	Percent of Features Shared: 75%	Percent Target in Training: 75%	Random Forest with Case Weights (WI Aitchison)	Genus	F1	0.872825	0.0519608	0.814841	0.98739
Crohn's Disease	Percent of Features Shared: 25%	Percent Target in Training: 90%	Random Forest	Species	Recall	0.872777	0.175	0.83122	0.998423
Crohn's Disease	Percent of Features Shared: 100%	Percent Target in Training: 50%	Random Forest with Feature Selections	Genus	F1	0.872619	0.0341074	0.828245	1
Crohn's Disease	Percent of Features Shared: 50%	Percent Target in Training: 90%	Random Forest	Genus	F1	0.872548	0.1	0.803859	0.999941
Crohn's Disease	Percent of Features Shared: 50%	Percent Target in Training: 25%	Random Forest with Case Weights (WI Euclidean)	Family	Recall	0.872318	0.0789596	0.866341	0.998863
Crohn's Disease	Percent of Features Shared: 100%	Percent Target in Training: 90%	Random Forest with Case Weights (WI Aitchison)	Order	F1	0.872303	0.104072	0.78615	0.985457
Crohn's Disease	Percent of Features Shared: 50%	Percent Target in Training: 25%	Random Forest with Case Weights (WI Aitchison)	Species	Recall	0.872299	0.0671113	0.844512	0.996551
Crohn's Disease	Percent of Features Shared: 50%	Percent Target in Training: 10%	Random Forest Removed	Family	Recall	0.872293	0.0753731	0.865488	1
Crohn's Disease	Percent of Features Shared: 25%	Percent Target in Training: 75%	Random Forest with Feature Selections	Family	Recall	0.872178	0.137845	0.811707	0.999961
Crohn's Disease	Percent of Features Shared: 90%	Percent Target in Training: 75%	Random Forest Removed	Genus	AUROC	0.872091	0.0777874	0.782289	1
Crohn's Disease	Percent of Features Shared: 50%	Percent Target in Training: 75%	Random Forest Removed	Genus	F1	0.871969	0.0652313	0.801771	0.999942
Crohn's Disease	Percent of Features Shared: 90%	Percent Target in Training: 50%	Random Forest with Case Weights (WI Euclidean)	AllTaxa	F1	0.87194	0.046856	0.822354	0.990009
Crohn's Disease	Percent of Features Shared: 50%	Percent Target in Training: 90%	Random Forest with No Case Weights	Genus	F1	0.871899	0.141177	0.802072	0.998829
Crohn's Disease	Percent of Features Shared: 50%	Percent Target in Training: 10%	Random Forest	Family	Recall	0.871885	0.0856937	0.866707	1
Crohn's Disease	Percent of Features Shared: 25%	Percent Target in Training: 90%	Random Forest Removed	Order	Recall	0.871848	0.2	0.846829	0.999735
Crohn's Disease	Percent of Features Shared: 25%	Percent Target in Training: 75%	Random Forest	Species	Recall	0.871808	0.0806159	0.83122	0.998089
Crohn's Disease	Percent of Features Shared: 100%	Percent Target in Training: 50%	Random Forest with Case Weights (WI Euclidean)	AllTaxa	F1	0.871805	0.0489175	0.821841	0.990054
Crohn's Disease	Percent of Features Shared: 50%	Percent Target in Training: 90%	Random Forest with Feature Selections	Genus	F1	0.871783	0.141177	0.799457	0.999646
Crohn's Disease	Percent of Features Shared: 25%	Percent Target in Training: 90%	Random Forest with Case Weights (WI Euclidean)	Phylum	Recall	0.871697	0.2	0.839146	0.982806
Crohn's Disease	Percent of Features Shared: 10%	Percent Target in Training: 10%	Random Forest with Case Weights (WI Aitchison)	Order	Recall	0.871583	0.0956885	0.891951	0.970549
Crohn's Disease	Percent of Features Shared: 25%	Percent Target in Training: 25%	Support Vector Machine	AllTaxa	Recall	0.871529	0.0854117	0.868835	0.936428
Crohn's Disease	Percent of Features Shared: 75%	Percent Target in Training: 90%	Random Forest with Case Weights (WI Aitchison)	Genus	F1	0.871501	0.123529	0.814841	0.987317
Crohn's Disease	Percent of Features Shared: 100%	Percent Target in Training: 50%	Random Forest Removed	Genus	F1	0.871496	0.0415766	0.826682	1
Crohn's Disease	Percent of Features Shared: 50%	Percent Target in Training: 75%	Random Forest with Case Weights (WI Euclidean)	Genus	F1	0.871448	0.0583849	0.802072	0.985885
Crohn's Disease	Percent of Features Shared: 25%	Percent Target in Training: 90%	Random Forest	Order	Recall	0.871288	0.2	0.85122	0.999735
Crohn's Disease	Percent of Features Shared: 50%	Percent Target in Training: 75%	Random Forest with No Case Weights	Genus	F1	0.871238	0.0609023	0.802072	0.998829
Crohn's Disease	Percent of Features Shared: 10%	Percent Target in Training: 90%	Random Forest Removed	Genus	Recall	0.871187	0.166667	0.811707	0.999773
Crohn's Disease	Percent of Features Shared: 90%	Percent Target in Training: 75%	Random Forest	Genus	AUROC	0.871163	0.0887077	0.779866	1
Crohn's Disease	Percent of Features Shared: 75%	Percent Target in Training: 10%	Random Forest Removed	Genus	Recall	0.871123	0.0466491	0.856585	1
Crohn's Disease	Percent of Features Shared: 100%	Percent Target in Training: 75%	Support Vector Machine	Class	Recall	0.871063	0.0824275	0.85878	0.899136
Crohn's Disease	Percent of Features Shared: 50%	Percent Target in Training: 10%	Random Forest with Case Weights (WI Euclidean)	Order	Recall	0.870914	0.0911486	0.886829	0.999105
Crohn's Disease	Percent of Features Shared: 50%	Percent Target in Training: 25%	Random Forest with Feature Selections	Family	Recall	0.870817	0.0806704	0.852439	1
Crohn's Disease	Percent of Features Shared: 100%	Percent Target in Training: 10%	Random Forest with No Case Weights	Genus	Recall	0.870691	0.0405405	0.859634	1
Crohn's Disease	Percent of Features Shared: 100%	Percent Target in Training: 50%	Random Forest	Genus	F1	0.870525	0.0364202	0.826534	1
Crohn's Disease	Percent of Features Shared: 25%	Percent Target in Training: 75%	Random Forest with Case Weights (WI Euclidean)	Family	Recall	0.870479	0.129187	0.837317	0.996588
Crohn's Disease	Percent of Features Shared: 90%	Percent Target in Training: 90%	Random Forest Removed	Genus	AUROC	0.870441	0.173413	0.782289	1
Crohn's Disease	Percent of Features Shared: 100%	Percent Target in Training: 75%	Random Forest with Feature Selections	Family	F1	0.8701	0.0654518	0.78917	1
Crohn's Disease	Percent of Features Shared: 100%	Percent Target in Training: 50%	Random Forest with Case Weights (WI Aitchison)	AllTaxa	F1	0.870016	0.0459828	0.821841	0.990354
Crohn's Disease	Percent of Features Shared: 50%	Percent Target in Training: 25%	Random Forest with Feature Selections	Genus	Recall	0.870008	0.0568118	0.843369	1
Crohn's Disease	Percent of Features Shared: 50%	Percent Target in Training: 75%	Random Forest	Genus	F1	0.86994	0.0647619	0.803859	0.999934
Crohn's Disease	Percent of Features Shared: 100%	Percent Target in Training: 50%	Random Forest with Case Weights (WI Euclidean)	Genus	F1	0.869886	0.0359326	0.826674	0.988538
Crohn's Disease	Percent of Features Shared: 90%	Percent Target in Training: 10%	Random Forest with Feature Selections	Species	Recall	0.869811	0.0379181	0.864268	1
Crohn's Disease	Percent of Features Shared: 90%	Percent Target in Training: 50%	Random Forest Removed	Genus	F1	0.869738	0.0377302	0.821137	1
Crohn's Disease	Percent of Features Shared: 90%	Percent Target in Training: 90%	Random Forest	Genus	AUROC	0.869702	0.172222	0.779866	1
Crohn's Disease	Percent of Features Shared: 90%	Percent Target in Training: 50%	Random Forest	AllTaxa	F1	0.869516	0.0414472	0.820564	1
Crohn's Disease	Percent of Features Shared: 90%	Percent Target in Training: 50%	Random Forest with Case Weights (WI Aitchison)	AllTaxa	F1	0.869491	0.0509848	0.822354	0.990301
Crohn's Disease	Percent of Features Shared: 100%	Percent Target in Training: 10%	Random Forest Removed	Genus	Recall	0.869444	0.0474503	0.858902	1
Crohn's Disease	Percent of Features Shared: 25%	Percent Target in Training: 90%	Random Forest Removed	Species	Recall	0.869237	0.2	0.835	0.998386
Crohn's Disease	Percent of Features Shared: 100%	Percent Target in Training: 50%	Random Forest	AllTaxa	F1	0.868825	0.0468599	0.821335	1
Crohn's Disease	Percent of Features Shared: 25%	Percent Target in Training: 90%	Random Forest Removed	Phylum	Recall	0.868792	0.2	0.862317	0.990347
Crohn's Disease	Percent of Features Shared: 25%	Percent Target in Training: 75%	Logistic	AllTaxa	Recall	0.868777	0.0995671	0.849865	0.887221
Crohn's Disease	Percent of Features Shared: 50%	Percent Target in Training: 90%	Random Forest Removed	AllTaxa	AUROC	0.868743	0.131872	0.750333	1
Crohn's Disease	Percent of Features Shared: 75%	Percent Target in Training: 10%	Logistic	Family	Recall	0.868715	0.0711002	0.867317	0.897474
Crohn's Disease	Percent of Features Shared: 50%	Percent Target in Training: 10%	Random Forest with Case Weights (WI Aitchison)	Family	Recall	0.868682	0.0728052	0.866341	0.996779
Crohn's Disease	Percent of Features Shared: 25%	Percent Target in Training: 75%	Random Forest Removed	Species	Recall	0.86861	0.0805336	0.835	0.998166
Crohn's Disease	Percent of Features Shared: 90%	Percent Target in Training: 50%	Random Forest Removed	AllTaxa	F1	0.86835	0.0553005	0.822361	1
Crohn's Disease	Percent of Features Shared: 75%	Percent Target in Training: 90%	Random Forest Removed	AllTaxa	AUROC	0.868332	0.153571	0.75367	1
Crohn's Disease	Percent of Features Shared: 25%	Percent Target in Training: 50%	Random Forest with Case Weights (WI Aitchison)	Family	Recall	0.868312	0.100638	0.837317	0.993784
Crohn's Disease	Percent of Features Shared: 90%	Percent Target in Training: 50%	Random Forest with Feature Selections	Genus	F1	0.868297	0.0437663	0.81879	0.999993
Crohn's Disease	Percent of Features Shared: 50%	Percent Target in Training: 25%	Random Forest with Case Weights (WI Euclidean)	Genus	Recall	0.868252	0.0687026	0.85622	0.998783
Crohn's Disease	Percent of Features Shared: 25%	Percent Target in Training: 75%	Random Forest with Case Weights (WI Aitchison)	AllTaxa	F1	0.868177	0.0540249	0.801968	0.986343
Crohn's Disease	Percent of Features Shared: 50%	Percent Target in Training: 75%	Random Forest with Case Weights (WI Aitchison)	Genus	F1	0.868161	0.0685216	0.802072	0.985381
Crohn's Disease	Percent of Features Shared: 50%	Percent Target in Training: 10%	Random Forest Removed	Genus	Recall	0.868064	0.069789	0.856463	1
Crohn's Disease	Percent of Features Shared: 10%	Percent Target in Training: 25%	Random Forest with No Case Weights	AllTaxa	Recall	0.867997	0.0770341	0.849878	1
Crohn's Disease	Percent of Features Shared: 75%	Percent Target in Training: 10%	Random Forest with Case Weights (WI Aitchison)	Genus	Recall	0.867897	0.0580678	0.855732	0.997551
Crohn's Disease	Percent of Features Shared: 25%	Percent Target in Training: 75%	Random Forest with Case Weights (WI Aitchison)	Species	Recall	0.86787	0.109524	0.830488	0.989719
Crohn's Disease	Percent of Features Shared: 25%	Percent Target in Training: 25%	Random Forest Removed	Genus	Recall	0.867848	0.0629297	0.845732	0.999986
Crohn's Disease	Percent of Features Shared: 25%	Percent Target in Training: 90%	Random Forest with No Case Weights	Species	Recall	0.867839	0.2	0.830488	0.997364
Crohn's Disease	Percent of Features Shared: 90%	Percent Target in Training: 50%	Random Forest	Genus	F1	0.867795	0.0399584	0.817704	1
Crohn's Disease	Percent of Features Shared: 25%	Percent Target in Training: 25%	Random Forest with Case Weights (WI Aitchison)	Genus	Recall	0.867792	0.0804598	0.845366	0.996482
Crohn's Disease	Percent of Features Shared: 100%	Percent Target in Training: 10%	Random Forest with Feature Selections	Genus	Recall	0.867694	0.0432345	0.847372	1
Crohn's Disease	Percent of Features Shared: 100%	Percent Target in Training: 50%	Random Forest with No Case Weights	Genus	F1	0.867633	0.0359326	0.826674	0.999368
Crohn's Disease	Percent of Features Shared: 10%	Percent Target in Training: 25%	Random Forest with Case Weights (WI Aitchison)	AllTaxa	Recall	0.867631	0.0795673	0.849878	0.996455
Crohn's Disease	Percent of Features Shared: 50%	Percent Target in Training: 10%	Random Forest with Case Weights (WI Aitchison)	Genus	Recall	0.867418	0.069789	0.85622	0.997399
Crohn's Disease	Percent of Features Shared: 25%	Percent Target in Training: 75%	Random Forest Removed	Order	Recall	0.867391	0.133983	0.846829	0.999756
Crohn's Disease	Percent of Features Shared: 100%	Percent Target in Training: 50%	Random Forest with No Case Weights	AllTaxa	F1	0.867388	0.0418585	0.821841	0.999941
Crohn's Disease	Percent of Features Shared: 25%	Percent Target in Training: 75%	Random Forest with Feature Selections	AllTaxa	F1	0.867371	0.077762	0.798383	0.999987
Crohn's Disease	Percent of Features Shared: 25%	Percent Target in Training: 50%	Support Vector Machine	AllTaxa	Recall	0.867368	0.0846206	0.868835	0.93699
Crohn's Disease	Percent of Features Shared: 90%	Percent Target in Training: 50%	Random Forest with No Case Weights	AllTaxa	F1	0.867344	0.0412546	0.822354	0.999868
Crohn's Disease	Percent of Features Shared: 75%	Percent Target in Training: 50%	Random Forest with Case Weights (WI Euclidean)	AllTaxa	F1	0.867254	0.0403606	0.818326	0.98968
Crohn's Disease	Percent of Features Shared: 25%	Percent Target in Training: 90%	Random Forest with No Case Weights	AllTaxa	F1	0.867026	0.115686	0.801968	0.999515
Crohn's Disease	Percent of Features Shared: 10%	Percent Target in Training: 25%	Random Forest	AllTaxa	Recall	0.867011	0.0919308	0.850122	1
Crohn's Disease	Percent of Features Shared: 90%	Percent Target in Training: 50%	Random Forest with Case Weights (WI Euclidean)	Genus	F1	0.867006	0.0431624	0.819886	0.98782
Crohn's Disease	Percent of Features Shared: 50%	Percent Target in Training: 25%	Random Forest with Case Weights (WI Euclidean)	Species	Recall	0.866723	0.0690684	0.844512	0.997929
Crohn's Disease	Percent of Features Shared: 25%	Percent Target in Training: 75%	Random Forest with No Case Weights	AllTaxa	F1	0.866578	0.0782379	0.801968	0.999488
Crohn's Disease	Percent of Features Shared: 90%	Percent Target in Training: 50%	Random Forest with No Case Weights	Genus	F1	0.866571	0.0454546	0.819886	0.999309
Crohn's Disease	Percent of Features Shared: 25%	Percent Target in Training: 75%	Random Forest Removed	AllTaxa	F1	0.866551	0.0892558	0.804725	1
Crohn's Disease	Percent of Features Shared: 10%	Percent Target in Training: 90%	Random Forest	Genus	Recall	0.866548	0.166667	0.80953	0.999779
Crohn's Disease	Percent of Features Shared: 75%	Percent Target in Training: 75%	Random Forest with Feature Selections	Genus	AUROC	0.866371	0.0892857	0.774067	1
Crohn's Disease	Percent of Features Shared: 75%	Percent Target in Training: 90%	Random Forest with Feature Selections	Genus	AUROC	0.866328	0.178571	0.774067	0.999999
Crohn's Disease	Percent of Features Shared: 50%	Percent Target in Training: 25%	Logistic	Genus	Recall	0.866306	0.0800977	0.863658	0.903126
Crohn's Disease	Percent of Features Shared: 75%	Percent Target in Training: 50%	Random Forest	AllTaxa	F1	0.86623	0.045316	0.819521	1
Crohn's Disease	Percent of Features Shared: 10%	Percent Target in Training: 75%	Random Forest with No Case Weights	Genus	Recall	0.866085	0.107929	0.81439	0.999564
Crohn's Disease	Percent of Features Shared: 25%	Percent Target in Training: 25%	Random Forest with No Case Weights	Genus	Recall	0.866031	0.0686963	0.845366	0.999986
Crohn's Disease	Percent of Features Shared: 75%	Percent Target in Training: 10%	Random Forest with No Case Weights	Genus	Recall	0.866015	0.0476905	0.855732	1
Crohn's Disease	Percent of Features Shared: 100%	Percent Target in Training: 75%	Random Forest with Feature Selections	Order	F1	0.865899	0.0696038	0.793147	1
Crohn's Disease	Percent of Features Shared: 100%	Percent Target in Training: 10%	Random Forest	Genus	Recall	0.865869	0.048832	0.857053	1
Crohn's Disease	Percent of Features Shared: 100%	Percent Target in Training: 75%	Random Forest with Case Weights (WI Aitchison)	Order	F1	0.865834	0.0742009	0.78615	0.985491
Crohn's Disease	Percent of Features Shared: 100%	Percent Target in Training: 90%	Random Forest with Feature Selections	Family	F1	0.865777	0.0931373	0.78917	1
Crohn's Disease	Percent of Features Shared: 50%	Percent Target in Training: 10%	Random Forest with No Case Weights	Genus	Recall	0.86571	0.0761111	0.85622	1
Crohn's Disease	Percent of Features Shared: 90%	Percent Target in Training: 10%	Random Forest Removed	Genus	Recall	0.865683	0.0492694	0.853658	1
Crohn's Disease	Percent of Features Shared: 75%	Percent Target in Training: 90%	Support Vector Machine	Genus	Recall	0.865636	0.205556	0.85622	0.944024
Crohn's Disease	Percent of Features Shared: 100%	Percent Target in Training: 10%	Random Forest with Case Weights (WI Aitchison)	Genus	Recall	0.865633	0.0426128	0.859634	0.997124
Crohn's Disease	Percent of Features Shared: 25%	Percent Target in Training: 25%	Random Forest	Genus	Recall	0.865529	0.0594758	0.844131	0.999986
Crohn's Disease	Percent of Features Shared: 75%	Percent Target in Training: 90%	Random Forest Removed	Genus	AUROC	0.865511	0.180853	0.775359	1
Crohn's Disease	Percent of Features Shared: 75%	Percent Target in Training: 90%	Random Forest	Genus	AUROC	0.865424	0.195437	0.776322	1
Crohn's Disease	Percent of Features Shared: 25%	Percent Target in Training: 50%	Random Forest with Feature Selections	Species	Recall	0.865339	0.0803156	0.848415	0.99788
Crohn's Disease	Percent of Features Shared: 50%	Percent Target in Training: 50%	Random Forest with Case Weights (WI Euclidean)	AllTaxa	F1	0.865337	0.0485469	0.811541	0.988979
Crohn's Disease	Percent of Features Shared: 25%	Percent Target in Training: 90%	Random Forest with Feature Selections	Order	Recall	0.865299	0.205556	0.842195	0.999672
Crohn's Disease	Percent of Features Shared: 75%	Percent Target in Training: 50%	Random Forest with Case Weights (WI Aitchison)	AllTaxa	F1	0.86526	0.0419778	0.818326	0.989791
Crohn's Disease	Percent of Features Shared: 100%	Percent Target in Training: 75%	Random Forest Removed	Family	F1	0.86517	0.0607499	0.793491	1
Crohn's Disease	Percent of Features Shared: 90%	Percent Target in Training: 10%	Random Forest with No Case Weights	Genus	Recall	0.865157	0.0413012	0.853171	1
Crohn's Disease	Percent of Features Shared: 10%	Percent Target in Training: 25%	Random Forest Removed	AllTaxa	Recall	0.8651	0.0922056	0.840921	1
Crohn's Disease	Percent of Features Shared: 75%	Percent Target in Training: 90%	Random Forest with Feature Selections	AllTaxa	AUROC	0.865043	0.164881	0.749934	1
Crohn's Disease	Percent of Features Shared: 75%	Percent Target in Training: 75%	Random Forest Removed	Genus	AUROC	0.86494	0.0787464	0.775359	1
Crohn's Disease	Percent of Features Shared: 50%	Percent Target in Training: 50%	Support Vector Machine	Family	Recall	0.864901	0.0887465	0.847805	0.937812
Crohn's Disease	Percent of Features Shared: 75%	Percent Target in Training: 10%	Random Forest	Genus	Recall	0.864755	0.054054	0.855564	1
Crohn's Disease	Percent of Features Shared: 25%	Percent Target in Training: 75%	Support Vector Machine	AllTaxa	Recall	0.864684	0.101146	0.868835	0.936147
Crohn's Disease	Percent of Features Shared: 100%	Percent Target in Training: 90%	Random Forest with Case Weights (WI Aitchison)	Family	F1	0.864659	0.0855615	0.792664	0.988181
Crohn's Disease	Percent of Features Shared: 25%	Percent Target in Training: 75%	Random Forest with No Case Weights	Order	Recall	0.864629	0.137845	0.850976	0.999448
Crohn's Disease	Percent of Features Shared: 25%	Percent Target in Training: 50%	Random Forest with No Case Weights	Family	Recall	0.86455	0.105376	0.837317	0.999934
Crohn's Disease	Percent of Features Shared: 50%	Percent Target in Training: 10%	Random Forest	Genus	Recall	0.864459	0.0733333	0.857851	1
Crohn's Disease	Percent of Features Shared: 25%	Percent Target in Training: 75%	Random Forest with No Case Weights	Species	Recall	0.864449	0.0795455	0.830488	0.997628
Crohn's Disease	Percent of Features Shared: 100%	Percent Target in Training: 75%	Random Forest with Case Weights (WI Euclidean)	Family	F1	0.864421	0.0596573	0.792664	0.986582
Crohn's Disease	Percent of Features Shared: 100%	Percent Target in Training: 50%	Random Forest Removed	AllTaxa	F1	0.864357	0.0531594	0.819991	1
Crohn's Disease	Percent of Features Shared: 75%	Percent Target in Training: 50%	Random Forest with No Case Weights	AllTaxa	F1	0.864344	0.0479798	0.818326	0.999842
Crohn's Disease	Percent of Features Shared: 75%	Percent Target in Training: 75%	Random Forest	Genus	AUROC	0.864333	0.0902597	0.776322	1
Crohn's Disease	Percent of Features Shared: 50%	Percent Target in Training: 90%	Random Forest with Feature Selections	AllTaxa	AUROC	0.864062	0.166667	0.74675	1
Crohn's Disease	Percent of Features Shared: 25%	Percent Target in Training: 75%	Random Forest	Order	Recall	0.864059	0.142725	0.85122	0.999628
Crohn's Disease	Percent of Features Shared: 50%	Percent Target in Training: 25%	Random Forest	Species	Recall	0.864054	0.0665387	0.841463	0.999973
Crohn's Disease	Percent of Features Shared: 100%	Percent Target in Training: 75%	Random Forest with Case Weights (WI Euclidean)	Order	F1	0.863975	0.0663581	0.78615	0.985335
Crohn's Disease	Percent of Features Shared: 90%	Percent Target in Training: 10%	Random Forest with Case Weights (WI Aitchison)	Genus	Recall	0.863965	0.0488889	0.853171	0.997165
Crohn's Disease	Percent of Features Shared: 75%	Percent Target in Training: 50%	Random Forest with Feature Selections	Genus	F1	0.863817	0.0436215	0.811234	0.999918
Crohn's Disease	Percent of Features Shared: 25%	Percent Target in Training: 50%	Random Forest	Family	Recall	0.863749	0.110231	0.833658	0.999947
Crohn's Disease	Percent of Features Shared: 50%	Percent Target in Training: 25%	Random Forest Removed	Species	Recall	0.863588	0.0532573	0.842683	1
Crohn's Disease	Percent of Features Shared: 75%	Percent Target in Training: 50%	Random Forest with No Case Weights	Genus	F1	0.863452	0.0413252	0.814841	0.99923
Crohn's Disease	Percent of Features Shared: 50%	Percent Target in Training: 10%	Random Forest with Case Weights (WI Euclidean)	Family	Recall	0.8633	0.0703597	0.866341	0.998926
Crohn's Disease	Percent of Features Shared: 50%	Percent Target in Training: 10%	Logistic	Genus	Recall	0.86328	0.0810811	0.863658	0.90453
Crohn's Disease	Percent of Features Shared: 75%	Percent Target in Training: 50%	Random Forest Removed	Genus	F1	0.863221	0.0429901	0.814986	1
Crohn's Disease	Percent of Features Shared: 75%	Percent Target in Training: 50%	Random Forest Removed	AllTaxa	F1	0.863182	0.0570456	0.819557	1
Crohn's Disease	Percent of Features Shared: 100%	Percent Target in Training: 90%	Support Vector Machine	AllTaxa	AUROC	0.863096	0.141667	0.795334	0.946977
Crohn's Disease	Percent of Features Shared: 50%	Percent Target in Training: 50%	Random Forest	AllTaxa	F1	0.862942	0.0454418	0.813147	1
Crohn's Disease	Percent of Features Shared: 50%	Percent Target in Training: 50%	Random Forest with Feature Selections	AllTaxa	F1	0.862827	0.0467354	0.811096	1
Crohn's Disease	Percent of Features Shared: 100%	Percent Target in Training: 50%	Random Forest with Case Weights (WI Aitchison)	Genus	F1	0.862782	0.038963	0.826674	0.989106
Crohn's Disease	Percent of Features Shared: 50%	Percent Target in Training: 75%	Logistic	Genus	Recall	0.862647	0.0970262	0.863658	0.900572
Crohn's Disease	Percent of Features Shared: 90%	Percent Target in Training: 10%	Random Forest	Genus	Recall	0.862642	0.0467836	0.849887	1
Crohn's Disease	Percent of Features Shared: 75%	Percent Target in Training: 50%	Random Forest with Case Weights (WI Euclidean)	Genus	F1	0.862602	0.0479798	0.814841	0.987047
Crohn's Disease	Percent of Features Shared: 10%	Percent Target in Training: 75%	Random Forest Removed	Genus	Recall	0.862476	0.137845	0.811707	0.999718
Crohn's Disease	Percent of Features Shared: 75%	Percent Target in Training: 25%	Logistic	Family	Recall	0.862411	0.0869385	0.867317	0.897526
Crohn's Disease	Percent of Features Shared: 75%	Percent Target in Training: 50%	Random Forest	Genus	F1	0.862334	0.0403474	0.812998	1
Crohn's Disease	Percent of Features Shared: 25%	Percent Target in Training: 75%	Random Forest with Case Weights (WI Euclidean)	Phylum	Recall	0.862308	0.15011	0.839146	0.983321
Crohn's Disease	Percent of Features Shared: 100%	Percent Target in Training: 50%	Support Vector Machine	Class	Recall	0.862298	0.0719823	0.85878	0.897732
Crohn's Disease	Percent of Features Shared: 10%	Percent Target in Training: 75%	Random Forest with Case Weights (WI Aitchison)	Genus	Recall	0.862213	0.115	0.81439	0.992654
Crohn's Disease	Percent of Features Shared: 90%	Percent Target in Training: 50%	Random Forest with Case Weights (WI Aitchison)	Genus	F1	0.862051	0.0497857	0.819886	0.988285
Crohn's Disease	Percent of Features Shared: 25%	Percent Target in Training: 90%	Random Forest with Case Weights (WI Euclidean)	Order	Recall	0.862019	0.205556	0.850976	0.996593
Crohn's Disease	Percent of Features Shared: 100%	Percent Target in Training: 75%	Random Forest	Family	F1	0.861914	0.0686156	0.791156	1
Crohn's Disease	Percent of Features Shared: 75%	Percent Target in Training: 75%	Support Vector Machine	Genus	Recall	0.86191	0.0876623	0.85622	0.944561
Crohn's Disease	Percent of Features Shared: 10%	Percent Target in Training: 10%	Random Forest with Case Weights (WI Aitchison)	AllTaxa	Recall	0.861896	0.0780281	0.849878	0.996395
Crohn's Disease	Percent of Features Shared: 50%	Percent Target in Training: 50%	Logistic	Genus	Recall	0.861891	0.0825089	0.863658	0.90184
Crohn's Disease	Percent of Features Shared: 100%	Percent Target in Training: 50%	Random Forest with Feature Selections	AllTaxa	F1	0.861854	0.0422124	0.82257	1
Crohn's Disease	Percent of Features Shared: 50%	Percent Target in Training: 25%	Random Forest with No Case Weights	Species	Recall	0.861804	0.0609375	0.844512	0.999919
Crohn's Disease	Percent of Features Shared: 10%	Percent Target in Training: 75%	Random Forest	Genus	Recall	0.861784	0.134921	0.80953	0.999815
Crohn's Disease	Percent of Features Shared: 90%	Percent Target in Training: 50%	Random Forest with Feature Selections	AllTaxa	F1	0.86177	0.0428118	0.819922	1
Crohn's Disease	Percent of Features Shared: 25%	Percent Target in Training: 75%	Random Forest Removed	Phylum	Recall	0.861748	0.147205	0.862317	0.990613
Crohn's Disease	Percent of Features Shared: 75%	Percent Target in Training: 50%	Random Forest with Feature Selections	AllTaxa	F1	0.861701	0.0438513	0.818406	1
Crohn's Disease	Percent of Features Shared: 25%	Percent Target in Training: 50%	Random Forest	Order	Recall	0.8616	0.105527	0.85122	0.999632
Crohn's Disease	Percent of Features Shared: 75%	Percent Target in Training: 10%	Random Forest with Feature Selections	Genus	Recall	0.861533	0.0525731	0.844512	1
Crohn's Disease	Percent of Features Shared: 75%	Percent Target in Training: 10%	Random Forest with Feature Selections	Species	Recall	0.861531	0.04	0.851829	1
Crohn's Disease	Percent of Features Shared: 25%	Percent Target in Training: 90%	Random Forest with Case Weights (WI Euclidean)	Species	Recall	0.861439	0.205556	0.830488	0.992166
Crohn's Disease	Percent of Features Shared: 25%	Percent Target in Training: 90%	Random Forest	Phylum	Recall	0.861366	0.2	0.862195	0.990902
Crohn's Disease	Percent of Features Shared: 100%	Percent Target in Training: 10%	Random Forest with Case Weights (WI Euclidean)	Genus	Recall	0.861365	0.0514623	0.859634	0.999986
Crohn's Disease	Percent of Features Shared: 25%	Percent Target in Training: 10%	Random Forest	Phylum	Recall	0.861231	0.117632	0.862195	0.991885
Crohn's Disease	Percent of Features Shared: 90%	Percent Target in Training: 10%	Random Forest with Feature Selections	Genus	Recall	0.861126	0.0421622	0.844355	1
Crohn's Disease	Percent of Features Shared: 50%	Percent Target in Training: 10%	Random Forest with Case Weights (WI Aitchison)	Species	Recall	0.861101	0.0680702	0.844512	0.996547
Crohn's Disease	Percent of Features Shared: 100%	Percent Target in Training: 75%	Random Forest with No Case Weights	Order	F1	0.861038	0.0728726	0.78615	0.999462
Crohn's Disease	Percent of Features Shared: 50%	Percent Target in Training: 90%	Random Forest with Case Weights (WI Aitchison)	Genus	F1	0.861019	0.133333	0.802072	0.985651
Crohn's Disease	Percent of Features Shared: 10%	Percent Target in Training: 25%	Random Forest with Case Weights (WI Euclidean)	AllTaxa	Recall	0.860992	0.0860519	0.849878	0.998892
Crohn's Disease	Percent of Features Shared: 100%	Percent Target in Training: 75%	Random Forest	Order	F1	0.860982	0.0704866	0.787882	1
Crohn's Disease	Percent of Features Shared: 25%	Percent Target in Training: 75%	Random Forest with Case Weights (WI Euclidean)	Order	Recall	0.860978	0.142725	0.850976	0.996715
Crohn's Disease	Percent of Features Shared: 100%	Percent Target in Training: 75%	Random Forest Removed	Order	F1	0.860971	0.0734878	0.78569	1
Crohn's Disease	Percent of Features Shared: 90%	Percent Target in Training: 90%	Random Forest	AllTaxa	AUROC	0.860822	0.190972	0.756536	1
Crohn's Disease	Percent of Features Shared: 25%	Percent Target in Training: 10%	Random Forest Removed	Phylum	Recall	0.860747	0.123397	0.862317	0.991376
Crohn's Disease	Percent of Features Shared: 25%	Percent Target in Training: 50%	Random Forest Removed	Family	Recall	0.860722	0.112035	0.830244	0.999961
Crohn's Disease	Percent of Features Shared: 100%	Percent Target in Training: 90%	Random Forest	AllTaxa	AUROC	0.860707	0.195288	0.755744	1
Crohn's Disease	Percent of Features Shared: 50%	Percent Target in Training: 50%	Random Forest with Case Weights (WI Aitchison)	AllTaxa	F1	0.860649	0.0430572	0.811541	0.989133
Crohn's Disease	Percent of Features Shared: 25%	Percent Target in Training: 75%	Random Forest with Feature Selections	Order	Recall	0.860623	0.101483	0.842195	0.999705
Crohn's Disease	Percent of Features Shared: 50%	Percent Target in Training: 50%	Random Forest with No Case Weights	AllTaxa	F1	0.860589	0.0387616	0.811541	0.999723
Crohn's Disease	Percent of Features Shared: 100%	Percent Target in Training: 90%	Random Forest with Case Weights (WI Euclidean)	Order	F1	0.86051	0.0931373	0.78615	0.985051
Crohn's Disease	Percent of Features Shared: 100%	Percent Target in Training: 75%	Random Forest with Case Weights (WI Aitchison)	Family	F1	0.860477	0.0820307	0.792664	0.988021
Crohn's Disease	Percent of Features Shared: 75%	Percent Target in Training: 25%	Support Vector Machine	Genus	Recall	0.860369	0.0622841	0.85622	0.946847
Crohn's Disease	Percent of Features Shared: 25%	Percent Target in Training: 50%	Random Forest	Phylum	Recall	0.86008	0.131649	0.862195	0.991622
Crohn's Disease	Percent of Features Shared: 50%	Percent Target in Training: 10%	Random Forest with Feature Selections	Family	Recall	0.859942	0.0816827	0.852439	1
Crohn's Disease	Percent of Features Shared: 25%	Percent Target in Training: 50%	Random Forest with No Case Weights	Order	Recall	0.859931	0.109123	0.850976	0.999592
Crohn's Disease	Percent of Features Shared: 100%	Percent Target in Training: 75%	Random Forest Removed	AllTaxa	AUROC	0.859776	0.0840794	0.757277	1
Crohn's Disease	Percent of Features Shared: 100%	Percent Target in Training: 75%	Random Forest with Case Weights (WI Aitchison)	Class	Recall	0.859715	0.113949	0.812561	0.996294
Crohn's Disease	Percent of Features Shared: 10%	Percent Target in Training: 90%	Random Forest with Case Weights (WI Aitchison)	Genus	Recall	0.859691	0.222222	0.81439	0.992596
Crohn's Disease	Percent of Features Shared: 90%	Percent Target in Training: 75%	Random Forest Removed	AllTaxa	AUROC	0.859689	0.0847731	0.757491	1
Crohn's Disease	Percent of Features Shared: 10%	Percent Target in Training: 90%	Random Forest with Feature Selections	Family	Recall	0.859664	0.222222	0.803659	0.997614
Crohn's Disease	Percent of Features Shared: 25%	Percent Target in Training: 25%	Random Forest Removed	Phylum	Recall	0.859467	0.124184	0.862317	0.990977
Crohn's Disease	Percent of Features Shared: 100%	Percent Target in Training: 90%	Random Forest Removed	Family	F1	0.859447	0.0855615	0.793491	1
Crohn's Disease	Percent of Features Shared: 100%	Percent Target in Training: 90%	Random Forest with Feature Selections	AllTaxa	AUROC	0.859424	0.153409	0.744807	1
Crohn's Disease	Percent of Features Shared: 25%	Percent Target in Training: 50%	Random Forest with Case Weights (WI Euclidean)	Phylum	Recall	0.859356	0.121342	0.839146	0.982715
Crohn's Disease	Percent of Features Shared: 25%	Percent Target in Training: 50%	Random Forest Removed	Order	Recall	0.859333	0.105974	0.846829	0.999631
Crohn's Disease	Percent of Features Shared: 100%	Percent Target in Training: 75%	Random Forest with No Case Weights	Family	F1	0.859325	0.0635305	0.792664	0.999724
Crohn's Disease	Percent of Features Shared: 75%	Percent Target in Training: 10%	Random Forest with Case Weights (WI Euclidean)	Genus	Recall	0.859256	0.0547649	0.855732	0.999175
Crohn's Disease	Percent of Features Shared: 25%	Percent Target in Training: 25%	Random Forest	Phylum	Recall	0.859197	0.122984	0.862195	0.991111
Crohn's Disease	Percent of Features Shared: 100%	Percent Target in Training: 90%	Random Forest with No Case Weights	Order	F1	0.859167	0.116667	0.78615	0.999439
Crohn's Disease	Percent of Features Shared: 100%	Percent Target in Training: 90%	Random Forest with Feature Selections	Order	F1	0.859163	0.0931373	0.793147	1
Crohn's Disease	Percent of Features Shared: 10%	Percent Target in Training: 25%	Random Forest with Feature Selections	AllTaxa	Recall	0.859123	0.0904588	0.841951	1
Crohn's Disease	Percent of Features Shared: 100%	Percent Target in Training: 75%	Random Forest with Feature Selections	Genus	Precision	0.859085	0.0627193	0.810116	1
Crohn's Disease	Percent of Features Shared: 25%	Percent Target in Training: 25%	Random Forest with Case Weights (WI Euclidean)	Phylum	Recall	0.859027	0.120945	0.839146	0.983482
Crohn's Disease	Percent of Features Shared: 100%	Percent Target in Training: 90%	Support Vector Machine	Genus	Recall	0.858884	0.109091	0.841463	0.941942
Crohn's Disease	Percent of Features Shared: 100%	Percent Target in Training: 90%	Random Forest	Order	F1	0.858815	0.0868984	0.787882	1
Crohn's Disease	Percent of Features Shared: 25%	Percent Target in Training: 25%	Random Forest with Case Weights (WI Euclidean)	Genus	Recall	0.858699	0.063286	0.845366	0.99816
Crohn's Disease	Percent of Features Shared: 90%	Percent Target in Training: 75%	Random Forest with Feature Selections	Family	F1	0.858546	0.0594785	0.788051	1
Crohn's Disease	Percent of Features Shared: 10%	Percent Target in Training: 10%	Random Forest with No Case Weights	AllTaxa	Recall	0.85845	0.0689975	0.849878	1
Crohn's Disease	Percent of Features Shared: 75%	Percent Target in Training: 10%	Support Vector Machine	Genus	Recall	0.858374	0.0637443	0.85622	0.948138
Crohn's Disease	Percent of Features Shared: 50%	Percent Target in Training: 50%	Random Forest Removed	AllTaxa	F1	0.858338	0.0549422	0.814763	1
Crohn's Disease	Percent of Features Shared: 100%	Percent Target in Training: 75%	Random Forest with Case Weights (WI Euclidean)	Species	F1	0.858306	0.0718722	0.788602	0.984019
Crohn's Disease	Percent of Features Shared: 90%	Percent Target in Training: 75%	Support Vector Machine	Genus	Recall	0.858262	0.0963203	0.846098	0.946091
Crohn's Disease	Percent of Features Shared: 90%	Percent Target in Training: 90%	Support Vector Machine	Genus	Recall	0.858149	0.109091	0.846098	0.945174
Crohn's Disease	Percent of Features Shared: 25%	Percent Target in Training: 75%	Random Forest with Case Weights (WI Euclidean)	Species	Recall	0.858093	0.109091	0.830488	0.991833
Crohn's Disease	Percent of Features Shared: 90%	Percent Target in Training: 90%	Random Forest with Feature Selections	AllTaxa	AUROC	0.857906	0.177083	0.746596	1
Crohn's Disease	Percent of Features Shared: 100%	Percent Target in Training: 75%	Random Forest	AllTaxa	AUROC	0.857882	0.0834239	0.755744	1
Crohn's Disease	Percent of Features Shared: 10%	Percent Target in Training: 90%	Random Forest with Case Weights (WI Euclidean)	Genus	Recall	0.857636	0.205556	0.81439	0.993933
Crohn's Disease	Percent of Features Shared: 50%	Percent Target in Training: 90%	Random Forest	AllTaxa	AUROC	0.857552	0.183036	0.749744	1
Crohn's Disease	Percent of Features Shared: 90%	Percent Target in Training: 90%	Support Vector Machine	AllTaxa	AUROC	0.857549	0.140476	0.792322	0.943496
Crohn's Disease	Percent of Features Shared: 25%	Percent Target in Training: 75%	Random Forest Removed	Genus	F1	0.857533	0.0675301	0.782487	0.999169
Crohn's Disease	Percent of Features Shared: 100%	Percent Target in Training: 90%	Random Forest Removed	Order	F1	0.857512	0.0909091	0.78569	1
Crohn's Disease	Percent of Features Shared: 25%	Percent Target in Training: 25%	Random Forest with Feature Selections	Genus	Recall	0.857453	0.0658144	0.834985	1
Crohn's Disease	Percent of Features Shared: 50%	Percent Target in Training: 10%	Random Forest with Case Weights (WI Euclidean)	Genus	Recall	0.857439	0.0652252	0.85622	0.998734
Crohn's Disease	Percent of Features Shared: 25%	Percent Target in Training: 75%	Random Forest with Case Weights (WI Aitchison)	Order	Recall	0.857391	0.106806	0.850976	0.992318
Crohn's Disease	Percent of Features Shared: 10%	Percent Target in Training: 10%	Random Forest	AllTaxa	Recall	0.85737	0.0803144	0.850122	1
Crohn's Disease	Percent of Features Shared: 75%	Percent Target in Training: 90%	Random Forest	AllTaxa	AUROC	0.857324	0.187202	0.755615	1
Crohn's Disease	Percent of Features Shared: 50%	Percent Target in Training: 90%	Random Forest	Genus	AUROC	0.857119	0.196329	0.761327	0.999998
Crohn's Disease	Percent of Features Shared: 50%	Percent Target in Training: 90%	Random Forest with Feature Selections	Genus	AUROC	0.857039	0.209127	0.756787	0.999976
Crohn's Disease	Percent of Features Shared: 25%	Percent Target in Training: 75%	Random Forest	Phylum	Recall	0.856899	0.165062	0.862195	0.990819
Crohn's Disease	Percent of Features Shared: 25%	Percent Target in Training: 50%	Random Forest with Case Weights (WI Euclidean)	Family	Recall	0.856855	0.121342	0.837317	0.996483
Crohn's Disease	Percent of Features Shared: 25%	Percent Target in Training: 10%	Random Forest with Case Weights (WI Euclidean)	Phylum	Recall	0.85684	0.120552	0.839146	0.983488
Crohn's Disease	Percent of Features Shared: 100%	Percent Target in Training: 75%	Random Forest Removed	Genus	Precision	0.856777	0.0806512	0.796996	1
Crohn's Disease	Percent of Features Shared: 90%	Percent Target in Training: 75%	Random Forest	Family	F1	0.856757	0.0548469	0.788634	1
Crohn's Disease	Percent of Features Shared: 90%	Percent Target in Training: 75%	Random Forest with Case Weights (WI Euclidean)	Family	F1	0.856718	0.0700091	0.789261	0.986288
Crohn's Disease	Percent of Features Shared: 90%	Percent Target in Training: 75%	Random Forest with Case Weights (WI Euclidean)	Genus	Precision	0.856716	0.0825694	0.789627	0.97621
Crohn's Disease	Percent of Features Shared: 100%	Percent Target in Training: 25%	Support Vector Machine	Class	Recall	0.856527	0.0557351	0.85878	0.895159
Crohn's Disease	Percent of Features Shared: 50%	Percent Target in Training: 10%	Random Forest with Case Weights (WI Euclidean)	Species	Recall	0.856521	0.0894444	0.844512	0.997661
Crohn's Disease	Percent of Features Shared: 75%	Percent Target in Training: 90%	Random Forest with Case Weights (WI Euclidean)	Genus	Precision	0.856437	0.222222	0.778664	0.975509
Crohn's Disease	Percent of Features Shared: 50%	Percent Target in Training: 10%	Random Forest with Feature Selections	Genus	Recall	0.856418	0.069009	0.843369	1
Crohn's Disease	Percent of Features Shared: 50%	Percent Target in Training: 90%	Logistic	Genus	Recall	0.856375	0.222222	0.863658	0.900536
Crohn's Disease	Percent of Features Shared: 100%	Percent Target in Training: 90%	Random Forest with Feature Selections	Genus	Precision	0.85636	0.138889	0.810116	1
Crohn's Disease	Percent of Features Shared: 90%	Percent Target in Training: 75%	Random Forest with Case Weights (WI Aitchison)	Family	F1	0.856313	0.0694862	0.789261	0.986902
Crohn's Disease	Percent of Features Shared: 25%	Percent Target in Training: 50%	Random Forest	Species	Recall	0.856201	0.083026	0.83122	0.998314
Crohn's Disease	Percent of Features Shared: 90%	Percent Target in Training: 75%	Random Forest Removed	Family	F1	0.856199	0.0718722	0.790834	1
Crohn's Disease	Percent of Features Shared: 50%	Percent Target in Training: 25%	Random Forest with Feature Selections	Species	Recall	0.856119	0.0581224	0.833658	0.999932
Crohn's Disease	Percent of Features Shared: 25%	Percent Target in Training: 50%	Random Forest Removed	Species	Recall	0.856102	0.0883444	0.835	0.998287
Crohn's Disease	Percent of Features Shared: 50%	Percent Target in Training: 50%	Random Forest Removed	Genus	F1	0.856046	0.0470557	0.801771	0.999934
Crohn's Disease	Percent of Features Shared: 50%	Percent Target in Training: 25%	Support Vector Machine	Genus	Recall	0.856028	0.0658761	0.858049	0.942963
Crohn's Disease	Percent of Features Shared: 100%	Percent Target in Training: 75%	Support Vector Machine	AllTaxa	F1	0.855914	0.0524674	0.806408	0.915895
Crohn's Disease	Percent of Features Shared: 50%	Percent Target in Training: 75%	Support Vector Machine	Genus	Recall	0.855842	0.101948	0.858049	0.9402
Crohn's Disease	Percent of Features Shared: 75%	Percent Target in Training: 50%	Random Forest with Case Weights (WI Aitchison)	Genus	F1	0.855841	0.0462454	0.814841	0.98726
Crohn's Disease	Percent of Features Shared: 25%	Percent Target in Training: 50%	Random Forest Removed	Phylum	Recall	0.85583	0.129801	0.862317	0.991045
Crohn's Disease	Percent of Features Shared: 25%	Percent Target in Training: 50%	Logistic	AllTaxa	Recall	0.855773	0.0807802	0.849865	0.887703
Crohn's Disease	Percent of Features Shared: 25%	Percent Target in Training: 90%	Random Forest with Case Weights (WI Euclidean)	Class	Recall	0.855742	0.105556	0.813658	0.989506
Crohn's Disease	Percent of Features Shared: 90%	Percent Target in Training: 75%	Random Forest with Case Weights (WI Euclidean)	Species	F1	0.855701	0.0628019	0.784407	0.981685
Crohn's Disease	Percent of Features Shared: 50%	Percent Target in Training: 25%	Support Vector Machine	Family	Recall	0.855699	0.106607	0.847805	0.937214
Crohn's Disease	Percent of Features Shared: 25%	Percent Target in Training: 10%	Random Forest with No Case Weights	Genus	Recall	0.855687	0.0764441	0.845366	1
Crohn's Disease	Percent of Features Shared: 90%	Percent Target in Training: 10%	Random Forest with Case Weights (WI Euclidean)	Genus	Recall	0.855649	0.0502831	0.853171	0.999422
Crohn's Disease	Percent of Features Shared: 100%	Percent Target in Training: 75%	Support Vector Machine	AllTaxa	AUROC	0.855556	0.0696733	0.795334	0.947073
Crohn's Disease	Percent of Features Shared: 90%	Percent Target in Training: 90%	Random Forest with Case Weights (WI Aitchison)	Family	F1	0.855486	0.109091	0.789261	0.986849
Crohn's Disease	Percent of Features Shared: 90%	Percent Target in Training: 75%	Random Forest with Feature Selections	Order	F1	0.855358	0.0675301	0.784367	1
Crohn's Disease	Percent of Features Shared: 90%	Percent Target in Training: 75%	Random Forest	AllTaxa	AUROC	0.855254	0.092294	0.756536	1
Crohn's Disease	Percent of Features Shared: 50%	Percent Target in Training: 50%	Random Forest	Genus	F1	0.855209	0.0428839	0.803859	0.999946
Crohn's Disease	Percent of Features Shared: 50%	Percent Target in Training: 10%	Random Forest	Species	Recall	0.855151	0.0699741	0.841463	0.999986
Crohn's Disease	Percent of Features Shared: 25%	Percent Target in Training: 50%	Random Forest with Feature Selections	Family	Recall	0.85514	0.0970858	0.811707	0.99996
Crohn's Disease	Percent of Features Shared: 75%	Percent Target in Training: 50%	Support Vector Machine	Genus	Recall	0.855048	0.0810575	0.85622	0.94546
Crohn's Disease	Percent of Features Shared: 25%	Percent Target in Training: 50%	Random Forest with Case Weights (WI Euclidean)	AllTaxa	F1	0.855042	0.0502731	0.801968	0.985895
Crohn's Disease	Percent of Features Shared: 100%	Percent Target in Training: 90%	Random Forest with Case Weights (WI Euclidean)	Family	F1	0.85503	0.0914438	0.792664	0.986627
Crohn's Disease	Percent of Features Shared: 10%	Percent Target in Training: 90%	Random Forest with Feature Selections	Genus	Recall	0.855027	0.222222	0.806387	0.999831
Crohn's Disease	Percent of Features Shared: 50%	Percent Target in Training: 10%	Support Vector Machine	Genus	Recall	0.854965	0.0681692	0.858049	0.943654
Crohn's Disease	Percent of Features Shared: 50%	Percent Target in Training: 50%	Random Forest with No Case Weights	Genus	F1	0.854905	0.041031	0.802072	0.998869
Crohn's Disease	Percent of Features Shared: 100%	Percent Target in Training: 75%	Support Vector Machine	Genus	Recall	0.854875	0.109091	0.841463	0.943358
Crohn's Disease	Percent of Features Shared: 100%	Percent Target in Training: 90%	Support Vector Machine	AllTaxa	F1	0.854861	0.0882353	0.806408	0.916785
Crohn's Disease	Percent of Features Shared: 25%	Percent Target in Training: 25%	Random Forest with Feature Selections	Species	Recall	0.854829	0.0603118	0.848415	0.998159
Crohn's Disease	Percent of Features Shared: 50%	Percent Target in Training: 10%	Random Forest with No Case Weights	Species	Recall	0.854649	0.0705924	0.844512	0.99989
Crohn's Disease	Percent of Features Shared: 90%	Percent Target in Training: 90%	Random Forest with Case Weights (WI Euclidean)	Family	F1	0.854624	0.0868984	0.789261	0.986107
Crohn's Disease	Percent of Features Shared: 100%	Percent Target in Training: 90%	Random Forest with Case Weights (WI Aitchison)	Genus	Precision	0.854372	0.109091	0.796363	0.981591
Crohn's Disease	Percent of Features Shared: 90%	Percent Target in Training: 50%	Support Vector Machine	Genus	Recall	0.854362	0.0688131	0.846098	0.947149
Crohn's Disease	Percent of Features Shared: 10%	Percent Target in Training: 90%	Random Forest with No Case Weights	Family	Recall	0.854223	0.15404	0.802073	0.996567
Crohn's Disease	Percent of Features Shared: 100%	Percent Target in Training: 50%	Random Forest with Feature Selections	Genus	AUROC	0.854133	0.0596011	0.78812	1
Crohn's Disease	Percent of Features Shared: 50%	Percent Target in Training: 50%	Random Forest with Feature Selections	Genus	F1	0.854116	0.0494917	0.799457	0.999763
Crohn's Disease	Percent of Features Shared: 25%	Percent Target in Training: 75%	Random Forest	Genus	F1	0.854057	0.0754352	0.782018	0.999176
Crohn's Disease	Percent of Features Shared: 25%	Percent Target in Training: 25%	Logistic	AllTaxa	Recall	0.854023	0.0629597	0.849865	0.888805
Crohn's Disease	Percent of Features Shared: 50%	Percent Target in Training: 90%	Random Forest Removed	Genus	AUROC	0.853989	0.195139	0.761302	0.999998
Crohn's Disease	Percent of Features Shared: 50%	Percent Target in Training: 75%	Random Forest Removed	Genus	AUROC	0.853919	0.0927083	0.761302	0.999998
Crohn's Disease	Percent of Features Shared: 75%	Percent Target in Training: 75%	Random Forest	AllTaxa	AUROC	0.853805	0.10432	0.755615	1
Crohn's Disease	Percent of Features Shared: 25%	Percent Target in Training: 10%	Random Forest with Feature Selections	Species	Recall	0.85376	0.0577485	0.848415	0.997965
Crohn's Disease	Percent of Features Shared: 10%	Percent Target in Training: 90%	Random Forest with Case Weights (WI Aitchison)	Family	Recall	0.853706	0.229167	0.802073	0.983244
Crohn's Disease	Percent of Features Shared: 75%	Percent Target in Training: 75%	Random Forest with Feature Selections	Order	F1	0.853581	0.0707071	0.778499	1
Crohn's Disease	Percent of Features Shared: 25%	Percent Target in Training: 25%	Random Forest Removed	Order	Recall	0.853525	0.0899186	0.846829	0.999743
Crohn's Disease	Percent of Features Shared: 100%	Percent Target in Training: 90%	Random Forest with Case Weights (WI Aitchison)	Class	Recall	0.853385	0.159722	0.812561	0.996506
Crohn's Disease	Percent of Features Shared: 75%	Percent Target in Training: 75%	Random Forest with Feature Selections	Family	F1	0.853089	0.0590275	0.780521	1
Crohn's Disease	Percent of Features Shared: 25%	Percent Target in Training: 25%	Random Forest with No Case Weights	Order	Recall	0.853088	0.0883698	0.850976	0.999554
Crohn's Disease	Percent of Features Shared: 100%	Percent Target in Training: 90%	Random Forest with No Case Weights	Family	F1	0.853044	0.0855615	0.792664	0.999748
Crohn's Disease	Percent of Features Shared: 25%	Percent Target in Training: 90%	Random Forest	Class	Recall	0.852954	0.222222	0.826707	0.995207
Crohn's Disease	Percent of Features Shared: 25%	Percent Target in Training: 50%	Random Forest with No Case Weights	Species	Recall	0.852908	0.0824279	0.830488	0.997484
Crohn's Disease	Percent of Features Shared: 100%	Percent Target in Training: 50%	Random Forest Removed	Genus	AUROC	0.852849	0.0537081	0.783925	1
Crohn's Disease	Percent of Features Shared: 25%	Percent Target in Training: 10%	Random Forest with Case Weights (WI Aitchison)	Genus	Recall	0.852842	0.0699615	0.845366	0.996504
Crohn's Disease	Percent of Features Shared: 100%	Percent Target in Training: 50%	Random Forest	Genus	AUROC	0.852823	0.0556901	0.784687	1
Crohn's Disease	Percent of Features Shared: 25%	Percent Target in Training: 50%	Random Forest with Case Weights (WI Euclidean)	Order	Recall	0.85276	0.111323	0.850976	0.996495
Crohn's Disease	Percent of Features Shared: 90%	Percent Target in Training: 90%	Random Forest with Feature Selections	Family	F1	0.852654	0.109091	0.788051	1
Crohn's Disease	Percent of Features Shared: 90%	Percent Target in Training: 90%	Random Forest with Case Weights (WI Aitchison)	Order	F1	0.852528	0.116667	0.780846	0.984489
Crohn's Disease	Percent of Features Shared: 100%	Percent Target in Training: 90%	Random Forest	Family	F1	0.852521	0.0914438	0.791156	1
Crohn's Disease	Percent of Features Shared: 90%	Percent Target in Training: 75%	Random Forest with Case Weights (WI Aitchison)	Order	F1	0.852502	0.0754352	0.780846	0.984451
Crohn's Disease	Percent of Features Shared: 90%	Percent Target in Training: 75%	Random Forest with Feature Selections	AllTaxa	AUROC	0.852487	0.0902697	0.746596	1
Crohn's Disease	Percent of Features Shared: 10%	Percent Target in Training: 75%	Random Forest with Feature Selections	Genus	Recall	0.852388	0.116667	0.806387	0.999841
Crohn's Disease	Percent of Features Shared: 25%	Percent Target in Training: 90%	Random Forest Removed	Class	Recall	0.852386	0.222222	0.826098	0.99517
Crohn's Disease	Percent of Features Shared: 25%	Percent Target in Training: 50%	Random Forest Removed	AllTaxa	F1	0.852343	0.0490109	0.804725	1
Crohn's Disease	Percent of Features Shared: 25%	Percent Target in Training: 25%	Random Forest	Order	Recall	0.852294	0.0880202	0.85122	0.999635
Crohn's Disease	Percent of Features Shared: 25%	Percent Target in Training: 90%	Random Forest Removed	AllTaxa	AUROC	0.852272	0.129546	0.736856	1
Crohn's Disease	Percent of Features Shared: 100%	Percent Target in Training: 75%	Random Forest with Feature Selections	AllTaxa	AUROC	0.85224	0.0758658	0.744807	1
Crohn's Disease	Percent of Features Shared: 90%	Percent Target in Training: 90%	Random Forest with Case Weights (WI Aitchison)	Genus	Precision	0.852126	0.159722	0.789627	0.980355
Crohn's Disease	Percent of Features Shared: 25%	Percent Target in Training: 50%	Random Forest	AllTaxa	F1	0.85209	0.0541312	0.80272	1
Crohn's Disease	Percent of Features Shared: 50%	Percent Target in Training: 90%	Support Vector Machine	Genus	Recall	0.852081	0.222222	0.858049	0.940225
Crohn's Disease	Percent of Features Shared: 100%	Percent Target in Training: 75%	Random Forest with Case Weights (WI Aitchison)	Genus	Precision	0.852078	0.0818182	0.796363	0.981196
Crohn's Disease	Percent of Features Shared: 75%	Percent Target in Training: 90%	Random Forest with Feature Selections	Genus	Precision	0.852025	0.131313	0.781405	0.999764
Crohn's Disease	Percent of Features Shared: 90%	Percent Target in Training: 90%	Random Forest Removed	Order	F1	0.851977	0.10303	0.782191	1
Crohn's Disease	Percent of Features Shared: 25%	Percent Target in Training: 50%	Random Forest with Feature Selections	AllTaxa	F1	0.851917	0.0494974	0.798383	1
Crohn's Disease	Percent of Features Shared: 75%	Percent Target in Training: 50%	Logistic	Family	Recall	0.851867	0.0904762	0.867317	0.897035
Crohn's Disease	Percent of Features Shared: 50%	Percent Target in Training: 50%	Random Forest with Case Weights (WI Euclidean)	Genus	F1	0.851829	0.0502731	0.802072	0.985843
Crohn's Disease	Percent of Features Shared: 10%	Percent Target in Training: 10%	Random Forest Removed	AllTaxa	Recall	0.851811	0.0697108	0.840921	1
Crohn's Disease	Percent of Features Shared: 100%	Percent Target in Training: 50%	Support Vector Machine	Genus	Recall	0.851755	0.0651629	0.841463	0.946606
Crohn's Disease	Percent of Features Shared: 10%	Percent Target in Training: 90%	Random Forest	Family	Recall	0.851711	0.222222	0.805122	0.997828
Crohn's Disease	Percent of Features Shared: 50%	Percent Target in Training: 75%	Random Forest with Feature Selections	Genus	AUROC	0.851642	0.101042	0.756787	0.999947
Crohn's Disease	Percent of Features Shared: 25%	Percent Target in Training: 25%	Random Forest with Case Weights (WI Aitchison)	Family	Recall	0.851639	0.101639	0.837317	0.993803
Crohn's Disease	Percent of Features Shared: 25%	Percent Target in Training: 75%	Random Forest with Feature Selections	Genus	F1	0.851635	0.0683761	0.781559	0.998307
Crohn's Disease	Percent of Features Shared: 100%	Percent Target in Training: 90%	Random Forest with Case Weights (WI Euclidean)	Species	F1	0.851557	0.109091	0.788602	0.984031
Crohn's Disease	Percent of Features Shared: 90%	Percent Target in Training: 90%	Random Forest with Feature Selections	Order	F1	0.851553	0.109091	0.784367	1
Crohn's Disease	Percent of Features Shared: 90%	Percent Target in Training: 75%	Random Forest with Case Weights (WI Euclidean)	Order	F1	0.851425	0.063984	0.780846	0.984927
Crohn's Disease	Percent of Features Shared: 90%	Percent Target in Training: 90%	Random Forest with Case Weights (WI Euclidean)	Genus	Precision	0.851287	0.124495	0.789627	0.976665
Crohn's Disease	Percent of Features Shared: 90%	Percent Target in Training: 75%	Random Forest with No Case Weights	Family	F1	0.851168	0.0577539	0.789261	0.999609
Crohn's Disease	Percent of Features Shared: 90%	Percent Target in Training: 75%	Random Forest Removed	Genus	Precision	0.851147	0.0778708	0.791567	1
Crohn's Disease	Percent of Features Shared: 90%	Percent Target in Training: 90%	Random Forest	Family	F1	0.851077	0.102273	0.788634	1
Crohn's Disease	Percent of Features Shared: 25%	Percent Target in Training: 75%	Random Forest with No Case Weights	Genus	F1	0.850986	0.0707071	0.782707	0.997274
Crohn's Disease	Percent of Features Shared: 90%	Percent Target in Training: 90%	Random Forest Removed	Family	F1	0.850979	0.110985	0.790834	1
Crohn's Disease	Percent of Features Shared: 50%	Percent Target in Training: 75%	Random Forest	Genus	AUROC	0.850945	0.0917065	0.761327	0.999998
Crohn's Disease	Percent of Features Shared: 100%	Percent Target in Training: 25%	Random Forest with Feature Selections	Genus	F1	0.850912	0.0318724	0.828245	1
Crohn's Disease	Percent of Features Shared: 25%	Percent Target in Training: 50%	Random Forest with Case Weights (WI Aitchison)	Species	Recall	0.850898	0.0823667	0.830488	0.989449
Crohn's Disease	Percent of Features Shared: 25%	Percent Target in Training: 10%	Random Forest	Genus	Recall	0.850841	0.0729617	0.844131	1
Crohn's Disease	Percent of Features Shared: 50%	Percent Target in Training: 10%	Random Forest Removed	Species	Recall	0.850833	0.0765003	0.842683	0.999973
Crohn's Disease	Percent of Features Shared: 25%	Percent Target in Training: 10%	Random Forest Removed	Genus	Recall	0.850794	0.0775439	0.845732	1
Crohn's Disease	Percent of Features Shared: 90%	Percent Target in Training: 90%	Random Forest with No Case Weights	Family	F1	0.850707	0.109091	0.789261	0.999603
Crohn's Disease	Percent of Features Shared: 75%	Percent Target in Training: 75%	Random Forest Removed	AllTaxa	AUROC	0.850666	0.0976089	0.75367	1
Crohn's Disease	Percent of Features Shared: 90%	Percent Target in Training: 75%	Support Vector Machine	AllTaxa	AUROC	0.850472	0.0996964	0.792322	0.943871
Crohn's Disease	Percent of Features Shared: 75%	Percent Target in Training: 75%	Random Forest with Feature Selections	AllTaxa	AUROC	0.850385	0.0931734	0.749934	1
Crohn's Disease	Percent of Features Shared: 90%	Percent Target in Training: 90%	Random Forest	Genus	Precision	0.850382	0.131313	0.788428	1
Crohn's Disease	Percent of Features Shared: 100%	Percent Target in Training: 75%	Random Forest with Case Weights (WI Euclidean)	Genus	Precision	0.850364	0.0826599	0.796363	0.977805
Crohn's Disease	Percent of Features Shared: 50%	Percent Target in Training: 50%	Support Vector Machine	Genus	Recall	0.8503	0.0746077	0.858049	0.942047
Crohn's Disease	Percent of Features Shared: 25%	Percent Target in Training: 10%	Logistic	AllTaxa	Recall	0.850288	0.0513822	0.849865	0.88965
Crohn's Disease	Percent of Features Shared: 75%	Percent Target in Training: 75%	Random Forest	Family	F1	0.850285	0.0754352	0.78533	1
Crohn's Disease	Percent of Features Shared: 10%	Percent Target in Training: 10%	Random Forest with Feature Selections	AllTaxa	Recall	0.850221	0.0824851	0.841951	1
Crohn's Disease	Percent of Features Shared: 90%	Percent Target in Training: 75%	Random Forest Removed	Order	F1	0.850203	0.0754352	0.782191	1
Crohn's Disease	Percent of Features Shared: 90%	Percent Target in Training: 75%	Random Forest	Genus	Precision	0.850149	0.0707071	0.788428	1
Crohn's Disease	Percent of Features Shared: 90%	Percent Target in Training: 90%	Logistic	Genus	Recall	0.850148	0.222222	0.829634	0.897558
Crohn's Disease	Percent of Features Shared: 100%	Percent Target in Training: 75%	Random Forest	Genus	Precision	0.850012	0.0595968	0.798311	1
Crohn's Disease	Percent of Features Shared: 90%	Percent Target in Training: 75%	Random Forest	Order	F1	0.849973	0.073687	0.780142	1
Crohn's Disease	Percent of Features Shared: 90%	Percent Target in Training: 10%	Support Vector Machine	Genus	Recall	0.849936	0.0470129	0.846098	0.949996
Crohn's Disease	Percent of Features Shared: 100%	Percent Target in Training: 25%	Random Forest	Genus	F1	0.849844	0.0314716	0.826534	1
Crohn's Disease	Percent of Features Shared: 100%	Percent Target in Training: 25%	Random Forest Removed	Genus	F1	0.84984	0.0259974	0.826682	1
Crohn's Disease	Percent of Features Shared: 75%	Percent Target in Training: 75%	Random Forest with Case Weights (WI Euclidean)	Family	F1	0.849756	0.0609903	0.785564	0.984931
Crohn's Disease	Percent of Features Shared: 50%	Percent Target in Training: 10%	Support Vector Machine	Family	Recall	0.849732	0.107003	0.847805	0.935008
Crohn's Disease	Percent of Features Shared: 75%	Percent Target in Training: 75%	Random Forest Removed	Family	F1	0.849646	0.0689236	0.783451	1
Crohn's Disease	Percent of Features Shared: 25%	Percent Target in Training: 50%	Random Forest with Case Weights (WI Aitchison)	AllTaxa	F1	0.849612	0.0497915	0.801968	0.986148
Crohn's Disease	Percent of Features Shared: 100%	Percent Target in Training: 90%	Random Forest	Genus	Precision	0.849585	0.138889	0.798311	1
Crohn's Disease	Percent of Features Shared: 90%	Percent Target in Training: 75%	Random Forest with Feature Selections	Genus	Precision	0.849569	0.0664336	0.795137	0.999974
Crohn's Disease	Percent of Features Shared: 25%	Percent Target in Training: 10%	Random Forest with Case Weights (WI Euclidean)	Genus	Recall	0.849545	0.0803509	0.845366	0.998224
Crohn's Disease	Percent of Features Shared: 90%	Percent Target in Training: 75%	Random Forest with Case Weights (WI Aitchison)	Genus	Precision	0.849509	0.0743336	0.789627	0.979919
Crohn's Disease	Percent of Features Shared: 75%	Percent Target in Training: 90%	Logistic	Family	Recall	0.849438	0.229167	0.867317	0.897134
Crohn's Disease	Percent of Features Shared: 75%	Percent Target in Training: 75%	Random Forest with Case Weights (WI Euclidean)	Species	F1	0.84943	0.0618182	0.778076	0.979142
Crohn's Disease	Percent of Features Shared: 90%	Percent Target in Training: 75%	Random Forest with No Case Weights	Order	F1	0.849422	0.0681695	0.780846	0.999488
Crohn's Disease	Percent of Features Shared: 90%	Percent Target in Training: 25%	Support Vector Machine	Genus	Recall	0.849314	0.050788	0.846098	0.948956
Crohn's Disease	Percent of Features Shared: 25%	Percent Target in Training: 50%	Random Forest with No Case Weights	AllTaxa	F1	0.849241	0.0536845	0.801968	0.999494
Crohn's Disease	Percent of Features Shared: 90%	Percent Target in Training: 75%	Random Forest with Feature Selections	Species	F1	0.849237	0.0627484	0.782166	0.994463
Crohn's Disease	Percent of Features Shared: 10%	Percent Target in Training: 90%	Random Forest Removed	Family	Recall	0.849151	0.222222	0.803781	0.997891
Crohn's Disease	Percent of Features Shared: 25%	Percent Target in Training: 10%	Random Forest with No Case Weights	Order	Recall	0.849059	0.0982821	0.850976	0.999464
Crohn's Disease	Percent of Features Shared: 90%	Percent Target in Training: 90%	Random Forest with Case Weights (WI Euclidean)	Order	F1	0.849015	0.116667	0.780846	0.984691
Crohn's Disease	Percent of Features Shared: 90%	Percent Target in Training: 90%	Random Forest	Order	F1	0.848981	0.116667	0.780142	1
Crohn's Disease	Percent of Features Shared: 25%	Percent Target in Training: 90%	Random Forest with Case Weights (WI Aitchison)	Order	Recall	0.848974	0.222222	0.850976	0.991949
Crohn's Disease	Percent of Features Shared: 25%	Percent Target in Training: 90%	Random Forest with No Case Weights	Class	Recall	0.848937	0.181818	0.813658	0.995724
Crohn's Disease	Percent of Features Shared: 100%	Percent Target in Training: 75%	Random Forest with No Case Weights	Genus	Precision	0.848864	0.0921245	0.796363	0.998784
Crohn's Disease	Percent of Features Shared: 25%	Percent Target in Training: 75%	Random Forest with Case Weights (WI Euclidean)	Genus	F1	0.848824	0.0808004	0.782707	0.982221
Crohn's Disease	Percent of Features Shared: 75%	Percent Target in Training: 90%	Random Forest	Genus	Precision	0.848802	0.107828	0.775722	1
Crohn's Disease	Percent of Features Shared: 100%	Percent Target in Training: 25%	Random Forest with Case Weights (WI Euclidean)	AllTaxa	F1	0.848794	0.0348697	0.821841	0.990075
Crohn's Disease	Percent of Features Shared: 75%	Percent Target in Training: 75%	Random Forest	Order	F1	0.848735	0.0634413	0.776054	1
Crohn's Disease	Percent of Features Shared: 10%	Percent Target in Training: 75%	Random Forest with Case Weights (WI Euclidean)	Genus	Recall	0.848582	0.110079	0.81439	0.993794
Crohn's Disease	Percent of Features Shared: 90%	Percent Target in Training: 50%	Random Forest with Feature Selections	Genus	AUROC	0.848569	0.055633	0.779985	1
Crohn's Disease	Percent of Features Shared: 25%	Percent Target in Training: 50%	Random Forest with Feature Selections	Order	Recall	0.848552	0.100072	0.842195	0.999632
Crohn's Disease	Percent of Features Shared: 10%	Percent Target in Training: 10%	Random Forest with Case Weights (WI Euclidean)	AllTaxa	Recall	0.848411	0.0858344	0.849878	0.998831
Crohn's Disease	Percent of Features Shared: 25%	Percent Target in Training: 25%	Random Forest	Family	Recall	0.848335	0.113793	0.833658	0.999919
Crohn's Disease	Percent of Features Shared: 25%	Percent Target in Training: 50%	Random Forest with Case Weights (WI Aitchison)	Order	Recall	0.848091	0.11868	0.850976	0.992337
Crohn's Disease	Percent of Features Shared: 25%	Percent Target in Training: 75%	Random Forest Removed	Class	Recall	0.84801	0.114178	0.826098	0.995219
Crohn's Disease	Percent of Features Shared: 90%	Percent Target in Training: 50%	Random Forest Removed	Genus	AUROC	0.84793	0.055634	0.782289	1
Crohn's Disease	Percent of Features Shared: 25%	Percent Target in Training: 75%	Random Forest	Class	Recall	0.847914	0.107927	0.826707	0.995219
Crohn's Disease	Percent of Features Shared: 100%	Percent Target in Training: 10%	Support Vector Machine	Class	Recall	0.847823	0.0604647	0.85878	0.892875
Crohn's Disease	Percent of Features Shared: 90%	Percent Target in Training: 75%	Random Forest with No Case Weights	Genus	Precision	0.847791	0.0675019	0.789627	0.998605
Crohn's Disease	Percent of Features Shared: 90%	Percent Target in Training: 25%	Random Forest	Genus	F1	0.847744	0.0314961	0.817704	1
Crohn's Disease	Percent of Features Shared: 50%	Percent Target in Training: 50%	Random Forest with Case Weights (WI Aitchison)	Genus	F1	0.847739	0.0477704	0.802072	0.985127
Crohn's Disease	Percent of Features Shared: 90%	Percent Target in Training: 10%	Logistic	Family	Recall	0.847702	0.0452146	0.850488	0.89142
Crohn's Disease	Percent of Features Shared: 90%	Percent Target in Training: 75%	Random Forest with Case Weights (WI Aitchison)	Species	F1	0.847653	0.0632122	0.784407	0.978384
Crohn's Disease	Percent of Features Shared: 25%	Percent Target in Training: 90%	Random Forest with Feature Selections	AllTaxa	AUROC	0.847499	0.20625	0.728	1
Crohn's Disease	Percent of Features Shared: 50%	Percent Target in Training: 75%	Random Forest	AllTaxa	AUROC	0.847446	0.0946315	0.749744	1
Crohn's Disease	Percent of Features Shared: 100%	Percent Target in Training: 25%	Random Forest with No Case Weights	Genus	F1	0.847347	0.0298461	0.826674	0.999324
Crohn's Disease	Percent of Features Shared: 90%	Percent Target in Training: 75%	Random Forest with Case Weights (WI Aitchison)	Class	Recall	0.847325	0.113095	0.795854	0.993615
Crohn's Disease	Percent of Features Shared: 75%	Percent Target in Training: 90%	Random Forest	Family	F1	0.84731	0.109091	0.78533	1
Crohn's Disease	Percent of Features Shared: 25%	Percent Target in Training: 10%	Random Forest	Order	Recall	0.847196	0.104433	0.85122	0.99967
Crohn's Disease	Percent of Features Shared: 10%	Percent Target in Training: 90%	Random Forest with Case Weights (WI Euclidean)	Family	Recall	0.847091	0.229167	0.802073	0.989349
Crohn's Disease	Percent of Features Shared: 75%	Percent Target in Training: 75%	Random Forest with Case Weights (WI Euclidean)	Genus	Precision	0.847042	0.0800353	0.778664	0.975343
Crohn's Disease	Percent of Features Shared: 100%	Percent Target in Training: 75%	Random Forest Removed	Class	Recall	0.847015	0.104762	0.804878	1
Crohn's Disease	Percent of Features Shared: 75%	Percent Target in Training: 90%	Support Vector Machine	Family	Recall	0.846894	0.25	0.816951	0.925039
Crohn's Disease	Percent of Features Shared: 50%	Percent Target in Training: 75%	Random Forest with Feature Selections	AllTaxa	AUROC	0.846886	0.0791555	0.74675	1
Crohn's Disease	Percent of Features Shared: 90%	Percent Target in Training: 75%	Random Forest	Species	F1	0.846763	0.0673819	0.783631	0.995046
Crohn's Disease	Percent of Features Shared: 25%	Percent Target in Training: 25%	Random Forest with Case Weights (WI Euclidean)	Order	Recall	0.846758	0.129892	0.850976	0.996195
Crohn's Disease	Percent of Features Shared: 90%	Percent Target in Training: 50%	Random Forest	Genus	AUROC	0.846734	0.0602305	0.779866	1
Crohn's Disease	Percent of Features Shared: 100%	Percent Target in Training: 75%	Random Forest with Case Weights (WI Aitchison)	Species	F1	0.846724	0.0675019	0.788602	0.980482
Crohn's Disease	Percent of Features Shared: 25%	Percent Target in Training: 10%	Random Forest Removed	Order	Recall	0.846711	0.101137	0.846829	0.999643
Crohn's Disease	Percent of Features Shared: 25%	Percent Target in Training: 10%	Random Forest with Case Weights (WI Euclidean)	Order	Recall	0.84671	0.116486	0.850976	0.995968
Crohn's Disease	Percent of Features Shared: 25%	Percent Target in Training: 90%	Random Forest	Genus	F1	0.84667	0.109091	0.782018	0.999079
Crohn's Disease	Percent of Features Shared: 75%	Percent Target in Training: 75%	Random Forest with Case Weights (WI Aitchison)	Family	F1	0.846653	0.0744207	0.785564	0.985519
Crohn's Disease	Percent of Features Shared: 100%	Percent Target in Training: 75%	Random Forest Removed	Species	F1	0.846571	0.0741971	0.791316	0.996359
Crohn's Disease	Percent of Features Shared: 25%	Percent Target in Training: 25%	Random Forest with Case Weights (WI Aitchison)	Order	Recall	0.846506	0.101037	0.850976	0.991815
Crohn's Disease	Percent of Features Shared: 25%	Percent Target in Training: 25%	Random Forest Removed	Family	Recall	0.846491	0.114481	0.830244	0.999959
Crohn's Disease	Percent of Features Shared: 75%	Percent Target in Training: 75%	Random Forest Removed	Order	F1	0.846488	0.0753449	0.777049	1
Crohn's Disease	Percent of Features Shared: 90%	Percent Target in Training: 75%	Support Vector Machine	AllTaxa	F1	0.846394	0.0530346	0.798824	0.913635
Crohn's Disease	Percent of Features Shared: 100%	Percent Target in Training: 75%	Random Forest	Species	F1	0.846373	0.0677036	0.789868	0.996404
Crohn's Disease	Percent of Features Shared: 25%	Percent Target in Training: 25%	Random Forest with No Case Weights	Family	Recall	0.846355	0.112067	0.837317	0.999892
Crohn's Disease	Percent of Features Shared: 100%	Percent Target in Training: 90%	Random Forest Removed	Genus	Precision	0.846302	0.122222	0.796996	1
Crohn's Disease	Percent of Features Shared: 100%	Percent Target in Training: 25%	Random Forest with Case Weights (WI Euclidean)	Genus	F1	0.846166	0.0333333	0.826674	0.988512
Crohn's Disease	Percent of Features Shared: 100%	Percent Target in Training: 75%	Random Forest with Case Weights (WI Euclidean)	Class	Recall	0.846124	0.112243	0.812561	0.999987
Crohn's Disease	Percent of Features Shared: 75%	Percent Target in Training: 90%	Random Forest with Case Weights (WI Euclidean)	Species	F1	0.84601	0.109091	0.778076	0.979289
Crohn's Disease	Percent of Features Shared: 75%	Percent Target in Training: 75%	Random Forest	Species	F1	0.845954	0.0645912	0.776911	0.994382
Crohn's Disease	Percent of Features Shared: 90%	Percent Target in Training: 90%	Random Forest with Feature Selections	Genus	Precision	0.84579	0.122222	0.795137	0.999974
Crohn's Disease	Percent of Features Shared: 75%	Percent Target in Training: 90%	Random Forest with Case Weights (WI Aitchison)	Family	F1	0.845743	0.107828	0.785564	0.985516
Crohn's Disease	Percent of Features Shared: 100%	Percent Target in Training: 25%	Support Vector Machine	Genus	Recall	0.845653	0.0493204	0.841463	0.949336
Crohn's Disease	Percent of Features Shared: 90%	Percent Target in Training: 75%	Random Forest Removed	Species	F1	0.845615	0.0734555	0.786531	0.995052
Crohn's Disease	Percent of Features Shared: 75%	Percent Target in Training: 75%	Random Forest	Genus	Precision	0.845607	0.0750916	0.775722	1
Crohn's Disease	Percent of Features Shared: 75%	Percent Target in Training: 90%	Random Forest with Case Weights (WI Euclidean)	Family	F1	0.845572	0.109091	0.785564	0.984776
Crohn's Disease	Percent of Features Shared: 75%	Percent Target in Training: 75%	Random Forest Removed	Species	F1	0.845474	0.0745239	0.777553	0.994388
Crohn's Disease	Percent of Features Shared: 100%	Percent Target in Training: 50%	Random Forest with Case Weights (WI Aitchison)	Class	Recall	0.845452	0.0669989	0.812561	0.996298
Crohn's Disease	Percent of Features Shared: 25%	Percent Target in Training: 90%	Random Forest	AllTaxa	AUROC	0.845447	0.185417	0.733202	1
Crohn's Disease	Percent of Features Shared: 75%	Percent Target in Training: 90%	Random Forest with Feature Selections	Family	F1	0.845182	0.109091	0.780521	1
Crohn's Disease	Percent of Features Shared: 75%	Percent Target in Training: 75%	Random Forest with No Case Weights	Family	F1	0.84515	0.0618182	0.785564	0.999507
Crohn's Disease	Percent of Features Shared: 75%	Percent Target in Training: 90%	Random Forest Removed	Species	F1	0.845141	0.122222	0.777553	0.994203
Crohn's Disease	Percent of Features Shared: 10%	Percent Target in Training: 50%	Random Forest	Genus	Recall	0.845068	0.102439	0.80953	0.999674
Crohn's Disease	Percent of Features Shared: 90%	Percent Target in Training: 25%	Random Forest Removed	Genus	F1	0.845059	0.0394983	0.821137	1
Crohn's Disease	Percent of Features Shared: 90%	Percent Target in Training: 25%	Random Forest with No Case Weights	Genus	F1	0.845055	0.0307692	0.819886	0.999284
Crohn's Disease	Percent of Features Shared: 90%	Percent Target in Training: 25%	Random Forest with Case Weights (WI Euclidean)	AllTaxa	F1	0.844928	0.0357757	0.822354	0.989963
Crohn's Disease	Percent of Features Shared: 100%	Percent Target in Training: 75%	Random Forest with Feature Selections	Species	F1	0.84485	0.0645109	0.789168	0.995488
Crohn's Disease	Percent of Features Shared: 75%	Percent Target in Training: 90%	Support Vector Machine	AllTaxa	AUROC	0.844828	0.132143	0.781283	0.93808
Crohn's Disease	Percent of Features Shared: 25%	Percent Target in Training: 90%	Random Forest with No Case Weights	Phylum	Recall	0.844767	0.255682	0.839146	0.98847
Crohn's Disease	Percent of Features Shared: 100%	Percent Target in Training: 10%	Support Vector Machine	Genus	Recall	0.84476	0.0277778	0.841463	0.950822
Crohn's Disease	Percent of Features Shared: 25%	Percent Target in Training: 25%	Random Forest with Feature Selections	Order	Recall	0.844744	0.112573	0.842195	0.999743
Crohn's Disease	Percent of Features Shared: 100%	Percent Target in Training: 90%	Random Forest	Family	AUROC	0.844744	0.146483	0.723045	1
Crohn's Disease	Percent of Features Shared: 90%	Percent Target in Training: 75%	Random Forest with Case Weights (WI Euclidean)	AllTaxa	Precision	0.844715	0.0711233	0.761437	0.980156
Crohn's Disease	Percent of Features Shared: 10%	Percent Target in Training: 10%	Random Forest with Case Weights (WI Euclidean)	Class	Recall	0.844668	0.0832758	0.766951	0.968644
Crohn's Disease	Percent of Features Shared: 75%	Percent Target in Training: 90%	Random Forest Removed	Family	F1	0.844516	0.102273	0.783451	1
Crohn's Disease	Percent of Features Shared: 50%	Percent Target in Training: 75%	Random Forest Removed	AllTaxa	AUROC	0.844503	0.0672486	0.750333	1
Crohn's Disease	Percent of Features Shared: 75%	Percent Target in Training: 90%	Logistic	Genus	Recall	0.84441	0.229167	0.839634	0.895478
Crohn's Disease	Percent of Features Shared: 75%	Percent Target in Training: 90%	Random Forest with No Case Weights	Family	F1	0.844406	0.1	0.785564	0.999496
Crohn's Disease	Percent of Features Shared: 90%	Percent Target in Training: 25%	Random Forest with Feature Selections	Genus	F1	0.844395	0.0334135	0.81879	0.999986
Crohn's Disease	Percent of Features Shared: 25%	Percent Target in Training: 25%	Random Forest with Case Weights (WI Aitchison)	Species	Recall	0.844319	0.072953	0.830488	0.989795
Crohn's Disease	Percent of Features Shared: 90%	Percent Target in Training: 25%	Random Forest	AllTaxa	F1	0.844013	0.0324368	0.820564	1
Crohn's Disease	Percent of Features Shared: 75%	Percent Target in Training: 75%	Random Forest with No Case Weights	Order	F1	0.843989	0.0710579	0.777736	0.999494
Crohn's Disease	Percent of Features Shared: 100%	Percent Target in Training: 25%	Random Forest	AllTaxa	F1	0.843988	0.0308399	0.821335	1
Crohn's Disease	Percent of Features Shared: 90%	Percent Target in Training: 90%	Random Forest	Species	AUROC	0.843987	0.189881	0.707024	0.99201
Crohn's Disease	Percent of Features Shared: 25%	Percent Target in Training: 75%	Random Forest with No Case Weights	Phylum	Recall	0.843868	0.132035	0.839146	0.988871
Crohn's Disease	Percent of Features Shared: 25%	Percent Target in Training: 10%	Random Forest with Case Weights (WI Aitchison)	Species	Recall	0.843838	0.0602526	0.830488	0.989573
Crohn's Disease	Percent of Features Shared: 90%	Percent Target in Training: 90%	Random Forest with No Case Weights	Class	Recall	0.843838	0.131313	0.795854	1
Crohn's Disease	Percent of Features Shared: 75%	Percent Target in Training: 75%	Logistic	Family	Recall	0.843781	0.117972	0.867317	0.896615
Crohn's Disease	Percent of Features Shared: 100%	Percent Target in Training: 50%	Random Forest Removed	Family	F1	0.843746	0.0542308	0.793491	1
Crohn's Disease	Percent of Features Shared: 25%	Percent Target in Training: 90%	Random Forest Removed	Genus	F1	0.84372	0.109091	0.782487	0.999119
Crohn's Disease	Percent of Features Shared: 75%	Percent Target in Training: 25%	Random Forest Removed	Genus	F1	0.843676	0.0290179	0.814986	1
Crohn's Disease	Percent of Features Shared: 25%	Percent Target in Training: 10%	Random Forest with Case Weights (WI Aitchison)	Order	Recall	0.843674	0.109417	0.850976	0.991002
Crohn's Disease	Percent of Features Shared: 90%	Percent Target in Training: 25%	Random Forest with Case Weights (WI Euclidean)	Genus	F1	0.843666	0.0384819	0.819886	0.987979
Crohn's Disease	Percent of Features Shared: 90%	Percent Target in Training: 75%	Random Forest with Feature Selections	Class	Recall	0.843636	0.110072	0.792317	1
Crohn's Disease	Percent of Features Shared: 90%	Percent Target in Training: 90%	Random Forest Removed	Class	Recall	0.8436	0.131313	0.792195	1
Crohn's Disease	Percent of Features Shared: 100%	Percent Target in Training: 25%	Random Forest with No Case Weights	AllTaxa	F1	0.843449	0.0355114	0.821841	0.999912
Crohn's Disease	Percent of Features Shared: 25%	Percent Target in Training: 25%	Random Forest Removed	Species	Recall	0.843447	0.0622367	0.835	0.998375
Crohn's Disease	Percent of Features Shared: 10%	Percent Target in Training: 50%	Random Forest with Case Weights (WI Aitchison)	Genus	Recall	0.843433	0.0837153	0.81439	0.992732
Crohn's Disease	Percent of Features Shared: 100%	Percent Target in Training: 90%	Random Forest with Case Weights (WI Euclidean)	Genus	Precision	0.843411	0.131313	0.796363	0.977981
Crohn's Disease	Percent of Features Shared: 90%	Percent Target in Training: 75%	Random Forest with No Case Weights	Species	F1	0.843289	0.0724196	0.784407	0.993348
Crohn's Disease	Percent of Features Shared: 25%	Percent Target in Training: 75%	Random Forest with Case Weights (WI Aitchison)	Genus	F1	0.843188	0.0704762	0.782707	0.980667
Crohn's Disease	Percent of Features Shared: 100%	Percent Target in Training: 25%	Random Forest with Case Weights (WI Aitchison)	AllTaxa	F1	0.843181	0.0313986	0.821841	0.990263
Crohn's Disease	Percent of Features Shared: 75%	Percent Target in Training: 90%	Random Forest Removed	Species	AUROC	0.843134	0.188988	0.701456	0.99107
Crohn's Disease	Percent of Features Shared: 25%	Percent Target in Training: 90%	Random Forest with No Case Weights	Genus	F1	0.843089	0.11654	0.782707	0.997272
Crohn's Disease	Percent of Features Shared: 100%	Percent Target in Training: 50%	Random Forest with Case Weights (WI Aitchison)	Order	F1	0.84301	0.0687053	0.78615	0.985049
Crohn's Disease	Percent of Features Shared: 100%	Percent Target in Training: 90%	Random Forest with Feature Selections	Family	AUROC	0.84301	0.144264	0.721819	1
Crohn's Disease	Percent of Features Shared: 75%	Percent Target in Training: 25%	Random Forest with Case Weights (WI Euclidean)	AllTaxa	F1	0.842993	0.0291926	0.818326	0.9897
Crohn's Disease	Percent of Features Shared: 100%	Percent Target in Training: 25%	Random Forest Removed	AllTaxa	F1	0.842981	0.0361127	0.819991	1
Crohn's Disease	Percent of Features Shared: 90%	Percent Target in Training: 25%	Random Forest with No Case Weights	AllTaxa	F1	0.84296	0.0298113	0.822354	0.999858
Crohn's Disease	Percent of Features Shared: 100%	Percent Target in Training: 75%	Random Forest with No Case Weights	Class	Recall	0.842957	0.117004	0.812561	1
Crohn's Disease	Percent of Features Shared: 25%	Percent Target in Training: 90%	Random Forest with Case Weights (WI Euclidean)	Genus	F1	0.842887	0.110985	0.782707	0.982458
Crohn's Disease	Percent of Features Shared: 100%	Percent Target in Training: 90%	Random Forest	Species	AUROC	0.842883	0.174107	0.7068	0.99427
Crohn's Disease	Percent of Features Shared: 100%	Percent Target in Training: 50%	Random Forest with Feature Selections	Family	F1	0.842878	0.0526704	0.78917	1
Crohn's Disease	Percent of Features Shared: 100%	Percent Target in Training: 50%	Random Forest with Feature Selections	Order	F1	0.842834	0.057943	0.793147	1
Crohn's Disease	Percent of Features Shared: 10%	Percent Target in Training: 25%	Random Forest with Case Weights (WI Euclidean)	Class	Recall	0.842831	0.0917319	0.766951	0.968063
Crohn's Disease	Percent of Features Shared: 75%	Percent Target in Training: 25%	Random Forest	AllTaxa	F1	0.842799	0.0400989	0.819521	1
Crohn's Disease	Percent of Features Shared: 90%	Percent Target in Training: 90%	Random Forest with No Case Weights	Order	F1	0.842735	0.133207	0.780846	0.999426
Crohn's Disease	Percent of Features Shared: 75%	Percent Target in Training: 50%	Random Forest Removed	Genus	AUROC	0.84273	0.0593221	0.775359	1
Crohn's Disease	Percent of Features Shared: 50%	Percent Target in Training: 90%	Logistic	AllTaxa	Recall	0.842704	0.15	0.821138	0.883747
Crohn's Disease	Percent of Features Shared: 100%	Percent Target in Training: 75%	Random Forest with No Case Weights	Species	F1	0.842658	0.0600524	0.788602	0.99493
Crohn's Disease	Percent of Features Shared: 100%	Percent Target in Training: 90%	Random Forest Removed	Species	AUROC	0.842572	0.161607	0.706465	0.994175
Crohn's Disease	Percent of Features Shared: 25%	Percent Target in Training: 10%	Random Forest with Feature Selections	Order	Recall	0.842571	0.0973415	0.842195	0.999698
Crohn's Disease	Percent of Features Shared: 90%	Percent Target in Training: 75%	Random Forest with No Case Weights	Class	Recall	0.842553	0.126984	0.795854	1
Crohn's Disease	Percent of Features Shared: 75%	Percent Target in Training: 75%	Random Forest with Feature Selections	Species	F1	0.842509	0.0741971	0.772706	0.992126
Crohn's Disease	Percent of Features Shared: 90%	Percent Target in Training: 90%	Random Forest with Case Weights (WI Euclidean)	Species	F1	0.842495	0.124495	0.784407	0.981733
Crohn's Disease	Percent of Features Shared: 10%	Percent Target in Training: 50%	Random Forest Removed	Genus	Recall	0.842493	0.0814856	0.811707	0.999776
Crohn's Disease	Percent of Features Shared: 90%	Percent Target in Training: 90%	Random Forest Removed	Genus	Precision	0.842446	0.122222	0.791567	1
Crohn's Disease	Percent of Features Shared: 90%	Percent Target in Training: 25%	Random Forest Removed	AllTaxa	F1	0.842428	0.0278942	0.822361	1
Crohn's Disease	Percent of Features Shared: 10%	Percent Target in Training: 50%	Random Forest with No Case Weights	Genus	Recall	0.842375	0.0788429	0.81439	0.999671
Crohn's Disease	Percent of Features Shared: 25%	Percent Target in Training: 25%	Random Forest with Case Weights (WI Euclidean)	Family	Recall	0.842301	0.114147	0.837317	0.996428
Crohn's Disease	Percent of Features Shared: 90%	Percent Target in Training: 75%	Random Forest with Case Weights (WI Euclidean)	Class	Recall	0.842247	0.109524	0.795854	0.999602
Crohn's Disease	Percent of Features Shared: 100%	Percent Target in Training: 50%	Random Forest	Family	F1	0.842217	0.0628627	0.791156	1
Crohn's Disease	Percent of Features Shared: 25%	Percent Target in Training: 50%	Random Forest with Case Weights (WI Euclidean)	Species	Recall	0.842214	0.0858766	0.830488	0.991886
Crohn's Disease	Percent of Features Shared: 90%	Percent Target in Training: 90%	Support Vector Machine	AllTaxa	F1	0.842137	0.0888889	0.798824	0.91325
Crohn's Disease	Percent of Features Shared: 100%	Percent Target in Training: 75%	Random Forest with Feature Selections	Class	Recall	0.842051	0.118599	0.806342	1
Crohn's Disease	Percent of Features Shared: 75%	Percent Target in Training: 90%	Random Forest Removed	Order	F1	0.84193	0.109091	0.777049	1
Crohn's Disease	Percent of Features Shared: 75%	Percent Target in Training: 75%	Random Forest with Case Weights (WI Euclidean)	Order	F1	0.841903	0.0604174	0.777736	0.984174
Crohn's Disease	Percent of Features Shared: 75%	Percent Target in Training: 50%	Random Forest with Feature Selections	Genus	AUROC	0.841872	0.0593122	0.774067	1
Crohn's Disease	Percent of Features Shared: 25%	Percent Target in Training: 90%	Random Forest with Feature Selections	Genus	F1	0.841869	0.122222	0.781559	0.998192
Crohn's Disease	Percent of Features Shared: 75%	Percent Target in Training: 75%	Random Forest with Feature Selections	Genus	Precision	0.841833	0.0947368	0.781405	0.999802
Crohn's Disease	Percent of Features Shared: 100%	Percent Target in Training: 90%	Random Forest	Class	Recall	0.841796	0.129167	0.805244	1
Crohn's Disease	Percent of Features Shared: 100%	Percent Target in Training: 90%	Random Forest Removed	Class	Recall	0.841634	0.129167	0.804878	1
Crohn's Disease	Percent of Features Shared: 100%	Percent Target in Training: 50%	Random Forest with Case Weights (WI Euclidean)	Family	F1	0.84162	0.0575308	0.792664	0.986061
Crohn's Disease	Percent of Features Shared: 100%	Percent Target in Training: 75%	Random Forest	Species	AUROC	0.841615	0.0782809	0.7068	0.994261
Crohn's Disease	Percent of Features Shared: 75%	Percent Target in Training: 90%	Random Forest with Feature Selections	Order	F1	0.8416	0.131313	0.778499	1
Crohn's Disease	Percent of Features Shared: 75%	Percent Target in Training: 25%	Random Forest with No Case Weights	AllTaxa	F1	0.841496	0.0332184	0.818326	0.999872
Crohn's Disease	Percent of Features Shared: 25%	Percent Target in Training: 25%	Random Forest with No Case Weights	Species	Recall	0.841465	0.0634921	0.830488	0.997428
Crohn's Disease	Percent of Features Shared: 25%	Percent Target in Training: 25%	Random Forest	Species	Recall	0.841333	0.0650954	0.83122	0.998429
Crohn's Disease	Percent of Features Shared: 90%	Percent Target in Training: 90%	Random Forest Removed	Species	AUROC	0.841304	0.206548	0.708981	0.99198
Crohn's Disease	Percent of Features Shared: 10%	Percent Target in Training: 50%	Random Forest with Case Weights (WI Euclidean)	Class	Recall	0.841285	0.118961	0.766951	0.967953
Crohn's Disease	Percent of Features Shared: 100%	Percent Target in Training: 90%	Random Forest with Case Weights (WI Euclidean)	Class	Recall	0.841261	0.124495	0.812561	1
Crohn's Disease	Percent of Features Shared: 90%	Percent Target in Training: 75%	Random Forest Removed	Class	Recall	0.841222	0.113643	0.792195	1
Crohn's Disease	Percent of Features Shared: 100%	Percent Target in Training: 75%	Random Forest	Class	Recall	0.841218	0.113643	0.805244	1
Crohn's Disease	Percent of Features Shared: 50%	Percent Target in Training: 10%	Random Forest with Feature Selections	Species	Recall	0.841217	0.0735729	0.833658	0.999904
Crohn's Disease	Percent of Features Shared: 100%	Percent Target in Training: 50%	Random Forest with Case Weights (WI Euclidean)	Genus	Precision	0.841212	0.0680353	0.796363	0.97734
Crohn's Disease	Percent of Features Shared: 75%	Percent Target in Training: 25%	Random Forest with No Case Weights	Genus	F1	0.841202	0.0253213	0.814841	0.999189
Crohn's Disease	Percent of Features Shared: 75%	Percent Target in Training: 75%	Random Forest Removed	Genus	Precision	0.841201	0.1	0.778264	0.999987
Crohn's Disease	Percent of Features Shared: 75%	Percent Target in Training: 75%	Support Vector Machine	AllTaxa	F1	0.841151	0.0724196	0.796234	0.908752
Crohn's Disease	Percent of Features Shared: 100%	Percent Target in Training: 50%	Random Forest with Feature Selections	Genus	Precision	0.841086	0.0657295	0.810116	1
Crohn's Disease	Percent of Features Shared: 100%	Percent Target in Training: 90%	Support Vector Machine	Genus	AUROC	0.840996	0.153274	0.745493	0.937532
Crohn's Disease	Percent of Features Shared: 100%	Percent Target in Training: 50%	Random Forest with No Case Weights	Family	F1	0.840992	0.0580882	0.792664	0.999717
Crohn's Disease	Percent of Features Shared: 100%	Percent Target in Training: 75%	Random Forest with Case Weights (WI Euclidean)	AllTaxa	Precision	0.840882	0.0846154	0.764595	0.980631
Crohn's Disease	Percent of Features Shared: 75%	Percent Target in Training: 75%	Random Forest with Case Weights (WI Aitchison)	Order	F1	0.840803	0.0663044	0.777736	0.982976
Crohn's Disease	Percent of Features Shared: 90%	Percent Target in Training: 90%	Random Forest with No Case Weights	Genus	Precision	0.84075	0.15	0.789627	0.998703
Crohn's Disease	Percent of Features Shared: 75%	Percent Target in Training: 50%	Random Forest	Genus	AUROC	0.840697	0.0562249	0.776322	1
Crohn's Disease	Percent of Features Shared: 25%	Percent Target in Training: 75%	Random Forest Removed	AllTaxa	AUROC	0.840684	0.0670274	0.736856	1
Crohn's Disease	Percent of Features Shared: 90%	Percent Target in Training: 90%	Random Forest with Case Weights (WI Euclidean)	AllTaxa	Precision	0.840665	0.122222	0.761437	0.980513
Crohn's Disease	Percent of Features Shared: 100%	Percent Target in Training: 75%	Random Forest Removed	Species	AUROC	0.840652	0.0645483	0.706465	0.994277
Crohn's Disease	Percent of Features Shared: 25%	Percent Target in Training: 50%	Random Forest with No Case Weights	Phylum	Recall	0.840614	0.0944184	0.839146	0.988888
Crohn's Disease	Percent of Features Shared: 50%	Percent Target in Training: 25%	Random Forest with Case Weights (WI Euclidean)	AllTaxa	F1	0.840574	0.0321916	0.811541	0.988775
Crohn's Disease	Percent of Features Shared: 90%	Percent Target in Training: 25%	Random Forest with Case Weights (WI Aitchison)	AllTaxa	F1	0.84053	0.0363569	0.822354	0.989977
Crohn's Disease	Percent of Features Shared: 75%	Percent Target in Training: 25%	Logistic	Genus	Recall	0.840428	0.0730159	0.839634	0.898984
Crohn's Disease	Percent of Features Shared: 75%	Percent Target in Training: 75%	Logistic	Genus	Recall	0.840412	0.109524	0.839634	0.896459
Crohn's Disease	Percent of Features Shared: 100%	Percent Target in Training: 50%	Support Vector Machine	AllTaxa	F1	0.840398	0.0455292	0.806408	0.915945
Crohn's Disease	Percent of Features Shared: 75%	Percent Target in Training: 25%	Random Forest Removed	AllTaxa	F1	0.840365	0.0370934	0.819557	1
Crohn's Disease	Percent of Features Shared: 25%	Percent Target in Training: 10%	Random Forest with Feature Selections	Genus	Recall	0.840361	0.0785223	0.834985	1
Crohn's Disease	Percent of Features Shared: 75%	Percent Target in Training: 75%	Random Forest with No Case Weights	Species	F1	0.840294	0.0756385	0.778076	0.992182
Crohn's Disease	Percent of Features Shared: 75%	Percent Target in Training: 10%	Logistic	Genus	Recall	0.840281	0.0699627	0.839634	0.899745
Crohn's Disease	Percent of Features Shared: 100%	Percent Target in Training: 50%	Random Forest	Order	F1	0.840087	0.0615027	0.787882	1
Crohn's Disease	Percent of Features Shared: 75%	Percent Target in Training: 50%	Logistic	Genus	Recall	0.840026	0.0816181	0.839634	0.89735
Crohn's Disease	Percent of Features Shared: 75%	Percent Target in Training: 25%	Random Forest with Case Weights (WI Aitchison)	AllTaxa	F1	0.840013	0.0332564	0.818326	0.989679
Crohn's Disease	Percent of Features Shared: 25%	Percent Target in Training: 90%	Random Forest with Feature Selections	Class	Recall	0.839977	0.129167	0.823658	0.995244
Crohn's Disease	Percent of Features Shared: 100%	Percent Target in Training: 50%	Random Forest Removed	Order	F1	0.839863	0.057943	0.78569	1
Crohn's Disease	Percent of Features Shared: 75%	Percent Target in Training: 75%	Support Vector Machine	AllTaxa	AUROC	0.839841	0.0902327	0.781283	0.937913
Crohn's Disease	Percent of Features Shared: 10%	Percent Target in Training: 90%	Random Forest Removed	AllTaxa	F1	0.839763	0.111111	0.768551	0.999804
Crohn's Disease	Percent of Features Shared: 100%	Percent Target in Training: 25%	Random Forest with Case Weights (WI Aitchison)	Genus	F1	0.839727	0.0282857	0.826674	0.988789
Crohn's Disease	Percent of Features Shared: 100%	Percent Target in Training: 25%	Random Forest with Feature Selections	AllTaxa	F1	0.839601	0.0263479	0.82257	1
Crohn's Disease	Percent of Features Shared: 100%	Percent Target in Training: 50%	Random Forest Removed	Genus	Precision	0.83958	0.0732032	0.796996	1
Crohn's Disease	Percent of Features Shared: 100%	Percent Target in Training: 50%	Random Forest	Genus	Precision	0.839467	0.0648197	0.798311	1
Crohn's Disease	Percent of Features Shared: 100%	Percent Target in Training: 50%	Random Forest with Case Weights (WI Euclidean)	Order	F1	0.839445	0.0612703	0.78615	0.985287
Crohn's Disease	Percent of Features Shared: 90%	Percent Target in Training: 90%	Random Forest	Family	AUROC	0.83926	0.161706	0.718474	1
Crohn's Disease	Percent of Features Shared: 50%	Percent Target in Training: 25%	Random Forest	AllTaxa	F1	0.839197	0.038961	0.813147	1
Crohn's Disease	Percent of Features Shared: 90%	Percent Target in Training: 75%	Random Forest	Class	Recall	0.839137	0.126984	0.796098	1
Crohn's Disease	Percent of Features Shared: 25%	Percent Target in Training: 75%	Random Forest with No Case Weights	Class	Recall	0.839064	0.106579	0.813658	0.995679
Crohn's Disease	Percent of Features Shared: 75%	Percent Target in Training: 25%	Random Forest with Feature Selections	AllTaxa	F1	0.839038	0.0356399	0.818406	1
Crohn's Disease	Percent of Features Shared: 75%	Percent Target in Training: 75%	Random Forest with No Case Weights	Genus	Precision	0.83903	0.0856838	0.778664	0.998414
Crohn's Disease	Percent of Features Shared: 50%	Percent Target in Training: 90%	Support Vector Machine	AllTaxa	AUROC	0.838992	0.151515	0.75942	0.925178
Crohn's Disease	Percent of Features Shared: 75%	Percent Target in Training: 90%	Random Forest with Case Weights (WI Aitchison)	Species	F1	0.83897	0.105556	0.778076	0.976537
Crohn's Disease	Percent of Features Shared: 100%	Percent Target in Training: 90%	Random Forest Removed	Family	AUROC	0.838959	0.154762	0.723152	1
Crohn's Disease	Percent of Features Shared: 75%	Percent Target in Training: 75%	Random Forest with Case Weights (WI Aitchison)	Species	F1	0.838897	0.0809302	0.778076	0.976158
Crohn's Disease	Percent of Features Shared: 75%	Percent Target in Training: 25%	Random Forest	Genus	F1	0.838859	0.0273163	0.812998	1
Crohn's Disease	Percent of Features Shared: 75%	Percent Target in Training: 90%	Random Forest with Case Weights (WI Aitchison)	Genus	Precision	0.838859	0.122222	0.778664	0.977234
Crohn's Disease	Percent of Features Shared: 25%	Percent Target in Training: 75%	Random Forest with Case Weights (WI Euclidean)	Class	Recall	0.838827	0.108333	0.813658	0.989269
Crohn's Disease	Percent of Features Shared: 50%	Percent Target in Training: 90%	Random Forest	Family	F1	0.838808	0.122222	0.775066	1
Crohn's Disease	Percent of Features Shared: 75%	Percent Target in Training: 75%	Random Forest with Case Weights (WI Euclidean)	AllTaxa	Precision	0.838795	0.0811538	0.757067	0.979614
Crohn's Disease	Percent of Features Shared: 75%	Percent Target in Training: 90%	Random Forest Removed	Genus	Precision	0.838771	0.122222	0.778264	1
Crohn's Disease	Percent of Features Shared: 90%	Percent Target in Training: 75%	Logistic	Genus	Recall	0.838767	0.0986842	0.829634	0.897358
Crohn's Disease	Percent of Features Shared: 100%	Percent Target in Training: 90%	Random Forest with Case Weights (WI Euclidean)	AllTaxa	Precision	0.838754	0.122222	0.764595	0.98085
Crohn's Disease	Percent of Features Shared: 50%	Percent Target in Training: 25%	Random Forest Removed	AllTaxa	F1	0.838738	0.0376182	0.814763	1
Crohn's Disease	Percent of Features Shared: 25%	Percent Target in Training: 75%	Random Forest with Feature Selections	Class	Recall	0.838719	0.117004	0.823658	0.995296
Crohn's Disease	Percent of Features Shared: 90%	Percent Target in Training: 75%	Random Forest with Case Weights (WI Aitchison)	AllTaxa	Precision	0.838678	0.0753846	0.761437	0.982679
Crohn's Disease	Percent of Features Shared: 75%	Percent Target in Training: 90%	Random Forest	Species	F1	0.838651	0.122222	0.776911	0.994272
Crohn's Disease	Percent of Features Shared: 50%	Percent Target in Training: 90%	Random Forest with Case Weights (WI Euclidean)	Genus	Precision	0.838635	0.124495	0.756059	0.972772
Crohn's Disease	Percent of Features Shared: 90%	Percent Target in Training: 75%	Random Forest Removed	Species	AUROC	0.838629	0.0806052	0.708981	0.99199
Crohn's Disease	Percent of Features Shared: 10%	Percent Target in Training: 75%	Random Forest with Feature Selections	Family	Recall	0.838519	0.136072	0.803659	0.997383
Crohn's Disease	Percent of Features Shared: 75%	Percent Target in Training: 90%	Random Forest with No Case Weights	Genus	Precision	0.838481	0.122222	0.778664	0.998514
Crohn's Disease	Percent of Features Shared: 90%	Percent Target in Training: 25%	Logistic	Family	Recall	0.838461	0.0503083	0.850488	0.89088
Crohn's Disease	Percent of Features Shared: 90%	Percent Target in Training: 90%	Random Forest with Case Weights (WI Euclidean)	Class	Recall	0.838381	0.124495	0.795854	0.999445
Crohn's Disease	Percent of Features Shared: 75%	Percent Target in Training: 25%	Random Forest with Feature Selections	Genus	F1	0.838363	0.0335546	0.811234	0.999951
Crohn's Disease	Percent of Features Shared: 25%	Percent Target in Training: 25%	Random Forest with No Case Weights	Phylum	Recall	0.838358	0.116102	0.839146	0.988705
Crohn's Disease	Percent of Features Shared: 90%	Percent Target in Training: 75%	Random Forest	Species	AUROC	0.838349	0.077393	0.707024	0.99201
Crohn's Disease	Percent of Features Shared: 75%	Percent Target in Training: 25%	Random Forest with Case Weights (WI Euclidean)	Genus	F1	0.838302	0.0360642	0.814841	0.987139
Crohn's Disease	Percent of Features Shared: 90%	Percent Target in Training: 90%	Random Forest with Feature Selections	Species	AUROC	0.838262	0.211905	0.709609	0.991527
Crohn's Disease	Percent of Features Shared: 50%	Percent Target in Training: 90%	Random Forest with Feature Selections	Family	F1	0.838251	0.1	0.771255	0.999994
Crohn's Disease	Percent of Features Shared: 90%	Percent Target in Training: 50%	Random Forest with Case Weights (WI Euclidean)	Genus	Precision	0.83824	0.0776755	0.789627	0.976504
Crohn's Disease	Percent of Features Shared: 100%	Percent Target in Training: 90%	Random Forest with Case Weights (WI Aitchison)	Species	F1	0.83822	0.122222	0.788602	0.980469
Crohn's Disease	Percent of Features Shared: 25%	Percent Target in Training: 10%	Random Forest with No Case Weights	Family	Recall	0.83821	0.106357	0.837317	0.999931
Crohn's Disease	Percent of Features Shared: 100%	Percent Target in Training: 90%	Logistic	Genus	Recall	0.838135	0.25	0.841463	0.89761
Crohn's Disease	Percent of Features Shared: 50%	Percent Target in Training: 75%	Random Forest with Case Weights (WI Euclidean)	Genus	Precision	0.838065	0.0924342	0.756059	0.973346
Crohn's Disease	Percent of Features Shared: 90%	Percent Target in Training: 25%	Random Forest with Case Weights (WI Aitchison)	Genus	F1	0.837932	0.0359665	0.819886	0.988064
Crohn's Disease	Percent of Features Shared: 90%	Percent Target in Training: 25%	Random Forest with Feature Selections	AllTaxa	F1	0.837929	0.0293967	0.819922	1
Crohn's Disease	Percent of Features Shared: 100%	Percent Target in Training: 50%	Random Forest with No Case Weights	Order	F1	0.837893	0.0602837	0.78615	0.999441
Crohn's Disease	Percent of Features Shared: 25%	Percent Target in Training: 90%	Random Forest with Case Weights (WI Aitchison)	Genus	F1	0.837848	0.105556	0.782707	0.980928
Crohn's Disease	Percent of Features Shared: 25%	Percent Target in Training: 75%	Random Forest	AllTaxa	AUROC	0.837827	0.104816	0.733202	1
Crohn's Disease	Percent of Features Shared: 25%	Percent Target in Training: 10%	Random Forest	Species	Recall	0.837763	0.0558559	0.83122	0.998294
Crohn's Disease	Percent of Features Shared: 25%	Percent Target in Training: 10%	Random Forest Removed	Species	Recall	0.837697	0.0631282	0.835	0.998336
Crohn's Disease	Percent of Features Shared: 10%	Percent Target in Training: 10%	Random Forest with Case Weights (WI Euclidean)	Phylum	Recall	0.837674	0.121754	0.770732	0.963645
Crohn's Disease	Percent of Features Shared: 10%	Percent Target in Training: 75%	Random Forest	Family	Recall	0.83767	0.113643	0.805122	0.997793
Crohn's Disease	Percent of Features Shared: 50%	Percent Target in Training: 90%	Random Forest Removed	Genus	Precision	0.837649	0.122222	0.755337	0.999849
Crohn's Disease	Percent of Features Shared: 25%	Percent Target in Training: 10%	Random Forest with No Case Weights	Phylum	Recall	0.837646	0.12139	0.839146	0.988912
Crohn's Disease	Percent of Features Shared: 75%	Percent Target in Training: 90%	Random Forest with Case Weights (WI Euclidean)	AllTaxa	Precision	0.837576	0.122222	0.757067	0.979643
Crohn's Disease	Percent of Features Shared: 100%	Percent Target in Training: 10%	Random Forest with Feature Selections	Genus	F1	0.837449	0.0183562	0.828245	1
Crohn's Disease	Percent of Features Shared: 100%	Percent Target in Training: 90%	Random Forest with Feature Selections	Species	AUROC	0.837443	0.174206	0.71136	0.993222
Crohn's Disease	Percent of Features Shared: 50%	Percent Target in Training: 90%	Random Forest with Case Weights (WI Euclidean)	AllTaxa	Precision	0.837381	0.122222	0.748062	0.977633
Crohn's Disease	Percent of Features Shared: 25%	Percent Target in Training: 10%	Random Forest with Case Weights (WI Aitchison)	Family	Recall	0.837288	0.121106	0.837317	0.993494
Crohn's Disease	Percent of Features Shared: 90%	Percent Target in Training: 50%	Random Forest with Feature Selections	Family	F1	0.837248	0.0601752	0.788051	1
Crohn's Disease	Percent of Features Shared: 90%	Percent Target in Training: 50%	Random Forest Removed	Genus	Precision	0.837239	0.0612372	0.791567	1
Crohn's Disease	Percent of Features Shared: 75%	Percent Target in Training: 75%	Random Forest with Feature Selections	AllTaxa	Precision	0.837123	0.0750916	0.766072	1
Crohn's Disease	Percent of Features Shared: 90%	Percent Target in Training: 90%	Random Forest Removed	Species	F1	0.837117	0.1	0.786531	0.994999
Crohn's Disease	Percent of Features Shared: 50%	Percent Target in Training: 75%	Random Forest with Feature Selections	Genus	Precision	0.837104	0.0846154	0.761774	0.999499
Crohn's Disease	Percent of Features Shared: 10%	Percent Target in Training: 75%	Random Forest	AllTaxa	F1	0.837001	0.075	0.773187	0.999764
Crohn's Disease	Percent of Features Shared: 25%	Percent Target in Training: 50%	Random Forest Removed	Class	Recall	0.836802	0.101892	0.826098	0.995034
Crohn's Disease	Percent of Features Shared: 100%	Percent Target in Training: 50%	Random Forest with Case Weights (WI Aitchison)	Family	F1	0.836784	0.0578871	0.792664	0.987981
Crohn's Disease	Percent of Features Shared: 50%	Percent Target in Training: 90%	Random Forest Removed	Family	F1	0.836763	0.122222	0.773525	1
Crohn's Disease	Percent of Features Shared: 75%	Percent Target in Training: 25%	Random Forest with Case Weights (WI Aitchison)	Genus	F1	0.836717	0.0303677	0.814841	0.986915
Crohn's Disease	Percent of Features Shared: 75%	Percent Target in Training: 90%	Random Forest with No Case Weights	Species	F1	0.836708	0.129167	0.778076	0.992268
Crohn's Disease	Percent of Features Shared: 100%	Percent Target in Training: 10%	Logistic	Genus	Recall	0.836677	0.0364319	0.841463	0.900724
Crohn's Disease	Percent of Features Shared: 75%	Percent Target in Training: 75%	Random Forest with Case Weights (WI Aitchison)	AllTaxa	Precision	0.836652	0.0811538	0.757067	0.982057
Crohn's Disease	Percent of Features Shared: 100%	Percent Target in Training: 90%	Random Forest with No Case Weights	Genus	Precision	0.836603	0.124359	0.796363	0.998703
Crohn's Disease	Percent of Features Shared: 90%	Percent Target in Training: 50%	Random Forest	Family	F1	0.836525	0.060696	0.788634	1
Crohn's Disease	Percent of Features Shared: 100%	Percent Target in Training: 75%	Random Forest with Feature Selections	Species	AUROC	0.836488	0.0785028	0.71136	0.993219
Crohn's Disease	Percent of Features Shared: 75%	Percent Target in Training: 75%	Random Forest with Case Weights (WI Aitchison)	Genus	Precision	0.836467	0.08	0.778664	0.977476
Crohn's Disease	Percent of Features Shared: 90%	Percent Target in Training: 75%	Random Forest with Feature Selections	AllTaxa	Precision	0.836413	0.0883603	0.765039	1
Crohn's Disease	Percent of Features Shared: 90%	Percent Target in Training: 50%	Random Forest	Genus	Precision	0.836402	0.0686704	0.788428	1
Crohn's Disease	Percent of Features Shared: 90%	Percent Target in Training: 90%	Random Forest with Case Weights (WI Aitchison)	Species	F1	0.836401	0.122222	0.784407	0.978398
Crohn's Disease	Percent of Features Shared: 90%	Percent Target in Training: 50%	Random Forest with Feature Selections	Order	F1	0.836145	0.0491195	0.784367	1
Crohn's Disease	Percent of Features Shared: 100%	Percent Target in Training: 50%	Random Forest with Case Weights (WI Euclidean)	Species	F1	0.836083	0.0516802	0.788602	0.98449
Crohn's Disease	Percent of Features Shared: 25%	Percent Target in Training: 90%	Random Forest Removed	Genus	AUROC	0.83603	0.202381	0.724826	0.999625
Crohn's Disease	Percent of Features Shared: 10%	Percent Target in Training: 75%	Random Forest with Case Weights (WI Aitchison)	AllTaxa	F1	0.835969	0.0612592	0.772033	0.977262
Crohn's Disease	Percent of Features Shared: 50%	Percent Target in Training: 25%	Random Forest with No Case Weights	AllTaxa	F1	0.835929	0.0384514	0.811541	0.99977
Crohn's Disease	Percent of Features Shared: 90%	Percent Target in Training: 50%	Random Forest with Case Weights (WI Euclidean)	Family	F1	0.835926	0.0541691	0.789261	0.985952
Crohn's Disease	Percent of Features Shared: 100%	Percent Target in Training: 90%	Random Forest Removed	Species	F1	0.835881	0.122222	0.791316	0.996374
Crohn's Disease	Percent of Features Shared: 100%	Percent Target in Training: 90%	Random Forest with No Case Weights	Class	Recall	0.835828	0.15	0.812561	1
Crohn's Disease	Percent of Features Shared: 90%	Percent Target in Training: 50%	Random Forest Removed	Family	F1	0.835748	0.0527195	0.790834	1
Crohn's Disease	Percent of Features Shared: 10%	Percent Target in Training: 50%	Random Forest with Feature Selections	Genus	Recall	0.835712	0.0837209	0.806387	0.999823
Crohn's Disease	Percent of Features Shared: 25%	Percent Target in Training: 50%	Random Forest with Case Weights (WI Euclidean)	Class	Recall	0.835513	0.0959302	0.813658	0.988908
Crohn's Disease	Percent of Features Shared: 75%	Percent Target in Training: 90%	Support Vector Machine	AllTaxa	F1	0.835506	0.0888889	0.796234	0.908994
Crohn's Disease	Percent of Features Shared: 50%	Percent Target in Training: 25%	Random Forest with Feature Selections	AllTaxa	F1	0.83549	0.0334865	0.811096	1
Crohn's Disease	Percent of Features Shared: 90%	Percent Target in Training: 90%	Random Forest with Feature Selections	Family	AUROC	0.835484	0.166667	0.711792	1
Crohn's Disease	Percent of Features Shared: 90%	Percent Target in Training: 90%	Random Forest with Feature Selections	Class	Recall	0.835477	0.159091	0.792317	1
Crohn's Disease	Percent of Features Shared: 90%	Percent Target in Training: 50%	Random Forest with No Case Weights	Genus	Precision	0.835298	0.0648197	0.789627	0.998619
Crohn's Disease	Percent of Features Shared: 25%	Percent Target in Training: 10%	Random Forest with No Case Weights	Species	Recall	0.835235	0.0701299	0.830488	0.997524
Crohn's Disease	Percent of Features Shared: 90%	Percent Target in Training: 50%	Random Forest with Case Weights (WI Aitchison)	Order	F1	0.835217	0.0464952	0.780846	0.984297
Crohn's Disease	Percent of Features Shared: 50%	Percent Target in Training: 90%	Random Forest	Genus	Precision	0.835119	0.124495	0.758044	0.999882
Crohn's Disease	Percent of Features Shared: 100%	Percent Target in Training: 50%	Random Forest with Case Weights (WI Aitchison)	Genus	Precision	0.835085	0.0733276	0.796363	0.981176
Crohn's Disease	Percent of Features Shared: 100%	Percent Target in Training: 50%	Random Forest with No Case Weights	Genus	Precision	0.835007	0.0666667	0.796363	0.998738
Crohn's Disease	Percent of Features Shared: 10%	Percent Target in Training: 25%	Random Forest with Case Weights (WI Euclidean)	Phylum	Recall	0.834836	0.110616	0.770732	0.963355
Crohn's Disease	Percent of Features Shared: 90%	Percent Target in Training: 50%	Random Forest with Case Weights (WI Euclidean)	Species	F1	0.834757	0.0404048	0.784407	0.981771
Crohn's Disease	Percent of Features Shared: 90%	Percent Target in Training: 90%	Random Forest with Feature Selections	AllTaxa	Precision	0.834735	0.122222	0.765039	1
Crohn's Disease	Percent of Features Shared: 100%	Percent Target in Training: 50%	Support Vector Machine	AllTaxa	AUROC	0.834711	0.0493716	0.795334	0.947169
Crohn's Disease	Percent of Features Shared: 100%	Percent Target in Training: 75%	Random Forest with Feature Selections	AllTaxa	Precision	0.834686	0.0888889	0.770372	1
Crohn's Disease	Percent of Features Shared: 10%	Percent Target in Training: 75%	Random Forest with Case Weights (WI Aitchison)	Family	Recall	0.834661	0.119789	0.802073	0.98263
Crohn's Disease	Percent of Features Shared: 50%	Percent Target in Training: 75%	Random Forest with Feature Selections	AllTaxa	Precision	0.834468	0.0692308	0.756648	1
Crohn's Disease	Percent of Features Shared: 10%	Percent Target in Training: 90%	Random Forest with No Case Weights	AllTaxa	F1	0.834462	0.122222	0.772033	0.998597
Crohn's Disease	Percent of Features Shared: 90%	Percent Target in Training: 50%	Random Forest	Order	F1	0.834457	0.0512888	0.780142	1
Crohn's Disease	Percent of Features Shared: 25%	Percent Target in Training: 25%	Random Forest	Class	Recall	0.834427	0.0925059	0.826707	0.994748
Crohn's Disease	Percent of Features Shared: 90%	Percent Target in Training: 90%	Random Forest	Species	F1	0.834404	0.122222	0.783631	0.994918
Crohn's Disease	Percent of Features Shared: 90%	Percent Target in Training: 90%	Random Forest Removed	Family	AUROC	0.834299	0.150794	0.719549	1
Crohn's Disease	Percent of Features Shared: 90%	Percent Target in Training: 50%	Random Forest with No Case Weights	Order	F1	0.834296	0.0512263	0.780846	0.999487
Crohn's Disease	Percent of Features Shared: 25%	Percent Target in Training: 10%	Random Forest with Case Weights (WI Euclidean)	Species	Recall	0.834264	0.0695239	0.830488	0.991676
Crohn's Disease	Percent of Features Shared: 75%	Percent Target in Training: 75%	Random Forest	AllTaxa	Precision	0.834264	0.0866987	0.757732	1
Crohn's Disease	Percent of Features Shared: 10%	Percent Target in Training: 90%	Random Forest	AllTaxa	F1	0.834217	0.122222	0.773187	0.999754
Crohn's Disease	Percent of Features Shared: 75%	Percent Target in Training: 90%	Random Forest	Species	AUROC	0.834194	0.186111	0.701168	0.991078
Crohn's Disease	Percent of Features Shared: 100%	Percent Target in Training: 25%	Random Forest with Case Weights (WI Aitchison)	Class	Recall	0.834149	0.0400301	0.812561	0.996049
Crohn's Disease	Percent of Features Shared: 100%	Percent Target in Training: 50%	Random Forest	Class	Recall	0.83411	0.0774686	0.805244	1
Crohn's Disease	Percent of Features Shared: 100%	Percent Target in Training: 50%	Logistic	Genus	Recall	0.834091	0.0648649	0.841463	0.900723
Crohn's Disease	Percent of Features Shared: 25%	Percent Target in Training: 25%	Random Forest with Case Weights (WI Euclidean)	Species	Recall	0.834038	0.0656359	0.830488	0.991594
Crohn's Disease	Percent of Features Shared: 75%	Percent Target in Training: 90%	Random Forest with Feature Selections	Species	F1	0.834	0.134874	0.772706	0.991886
Crohn's Disease	Percent of Features Shared: 100%	Percent Target in Training: 75%	Random Forest with Case Weights (WI Aitchison)	AllTaxa	Precision	0.833951	0.0894872	0.764595	0.983064
Crohn's Disease	Percent of Features Shared: 50%	Percent Target in Training: 75%	Random Forest with Case Weights (WI Aitchison)	AllTaxa	Precision	0.833909	0.0709239	0.748062	0.980475
Crohn's Disease	Percent of Features Shared: 90%	Percent Target in Training: 50%	Random Forest Removed	Order	F1	0.833894	0.0496105	0.782191	1
Crohn's Disease	Percent of Features Shared: 50%	Percent Target in Training: 90%	Random Forest with Feature Selections	AllTaxa	Precision	0.833849	0.15	0.756648	1
Crohn's Disease	Percent of Features Shared: 10%	Percent Target in Training: 75%	Random Forest with Case Weights (WI Euclidean)	AllTaxa	F1	0.833762	0.08	0.772033	0.980314
Crohn's Disease	Percent of Features Shared: 100%	Percent Target in Training: 50%	Random Forest with No Case Weights	Class	Recall	0.833761	0.0719313	0.812561	1
Crohn's Disease	Percent of Features Shared: 75%	Percent Target in Training: 50%	Random Forest with Case Weights (WI Euclidean)	Genus	Precision	0.833723	0.0652174	0.778664	0.975277
Crohn's Disease	Percent of Features Shared: 50%	Percent Target in Training: 75%	Random Forest with No Case Weights	Genus	Precision	0.83367	0.0820833	0.756059	0.997661
Crohn's Disease	Percent of Features Shared: 50%	Percent Target in Training: 75%	Random Forest with Case Weights (WI Euclidean)	AllTaxa	Precision	0.833664	0.075	0.748062	0.978248
Crohn's Disease	Percent of Features Shared: 100%	Percent Target in Training: 50%	Random Forest	AllTaxa	AUROC	0.83366	0.0660947	0.755744	1
Crohn's Disease	Percent of Features Shared: 25%	Percent Target in Training: 90%	Random Forest	Genus	AUROC	0.833659	0.204545	0.724134	0.999634
Crohn's Disease	Percent of Features Shared: 10%	Percent Target in Training: 90%	Random Forest with Case Weights (WI Aitchison)	AllTaxa	F1	0.833649	0.122222	0.772033	0.977385
Crohn's Disease	Percent of Features Shared: 10%	Percent Target in Training: 75%	Random Forest with Feature Selections	AllTaxa	F1	0.833649	0.0780488	0.771173	0.999438
Crohn's Disease	Percent of Features Shared: 90%	Percent Target in Training: 50%	Random Forest with Feature Selections	Genus	Precision	0.833632	0.0695652	0.795137	0.999986
Crohn's Disease	Percent of Features Shared: 50%	Percent Target in Training: 25%	Random Forest with Case Weights (WI Aitchison)	AllTaxa	F1	0.833588	0.0433676	0.811541	0.988897
Crohn's Disease	Percent of Features Shared: 90%	Percent Target in Training: 50%	Random Forest with No Case Weights	Family	F1	0.833501	0.0588101	0.789261	0.999605
Crohn's Disease	Percent of Features Shared: 50%	Percent Target in Training: 75%	Random Forest with Feature Selections	Family	F1	0.833474	0.0695652	0.771255	0.999981
Crohn's Disease	Percent of Features Shared: 90%	Percent Target in Training: 50%	Random Forest with Case Weights (WI Aitchison)	Family	F1	0.833415	0.0559233	0.789261	0.98667
Crohn's Disease	Percent of Features Shared: 75%	Percent Target in Training: 75%	Random Forest Removed	Class	Recall	0.833234	0.118222	0.786829	1
Crohn's Disease	Percent of Features Shared: 90%	Percent Target in Training: 75%	Random Forest with Feature Selections	Species	AUROC	0.833189	0.0846979	0.709609	0.991502
Crohn's Disease	Percent of Features Shared: 100%	Percent Target in Training: 90%	Random Forest with Case Weights (WI Aitchison)	AllTaxa	Precision	0.833189	0.122222	0.764595	0.983268
Crohn's Disease	Percent of Features Shared: 100%	Percent Target in Training: 10%	Random Forest with No Case Weights	Genus	F1	0.833186	0.0201992	0.826674	0.999299
Crohn's Disease	Percent of Features Shared: 100%	Percent Target in Training: 90%	Random Forest with Feature Selections	AllTaxa	Precision	0.833066	0.130769	0.770372	1
Crohn's Disease	Percent of Features Shared: 90%	Percent Target in Training: 25%	Logistic	Genus	Recall	0.833001	0.0582714	0.829634	0.898513
Crohn's Disease	Percent of Features Shared: 90%	Percent Target in Training: 75%	Random Forest with No Case Weights	AllTaxa	Precision	0.832944	0.0883333	0.761437	0.999795
Crohn's Disease	Percent of Features Shared: 50%	Percent Target in Training: 75%	Random Forest with Case Weights (WI Aitchison)	Genus	Precision	0.83294	0.0912519	0.756059	0.973469
Crohn's Disease	Percent of Features Shared: 25%	Percent Target in Training: 50%	Random Forest with Feature Selections	Class	Recall	0.832897	0.102446	0.823658	0.99506
Crohn's Disease	Percent of Features Shared: 50%	Percent Target in Training: 75%	Random Forest	AllTaxa	Precision	0.832872	0.075	0.748616	1
Crohn's Disease	Percent of Features Shared: 25%	Percent Target in Training: 75%	Random Forest with Feature Selections	AllTaxa	AUROC	0.832864	0.103632	0.728	1
Crohn's Disease	Percent of Features Shared: 50%	Percent Target in Training: 90%	Random Forest with Case Weights (WI Aitchison)	AllTaxa	Precision	0.832858	0.152273	0.748062	0.980604
Crohn's Disease	Percent of Features Shared: 10%	Percent Target in Training: 75%	Random Forest Removed	Family	Recall	0.83285	0.123361	0.803781	0.997806
Crohn's Disease	Percent of Features Shared: 10%	Percent Target in Training: 90%	Random Forest with Case Weights (WI Euclidean)	AllTaxa	F1	0.832827	0.122222	0.772033	0.980205
Crohn's Disease	Percent of Features Shared: 25%	Percent Target in Training: 10%	Random Forest Removed	Family	Recall	0.832827	0.102418	0.830244	0.999959
Crohn's Disease	Percent of Features Shared: 25%	Percent Target in Training: 10%	Random Forest	Family	Recall	0.832794	0.112954	0.833658	0.999959
Crohn's Disease	Percent of Features Shared: 90%	Percent Target in Training: 50%	Random Forest Removed	AllTaxa	AUROC	0.832788	0.0654546	0.757491	1
Crohn's Disease	Percent of Features Shared: 90%	Percent Target in Training: 90%	Random Forest with No Case Weights	Species	F1	0.832788	0.1	0.784407	0.993366
Crohn's Disease	Percent of Features Shared: 75%	Percent Target in Training: 90%	Random Forest	Order	F1	0.832753	0.131313	0.776054	1
Crohn's Disease	Percent of Features Shared: 100%	Percent Target in Training: 90%	Random Forest with Feature Selections	Phylum	Recall	0.83273	0.15	0.76878	1
Crohn's Disease	Percent of Features Shared: 90%	Percent Target in Training: 50%	Random Forest with Case Weights (WI Euclidean)	Class	Recall	0.832672	0.0732458	0.795854	0.999499
Crohn's Disease	Percent of Features Shared: 75%	Percent Target in Training: 90%	Random Forest with No Case Weights	Order	F1	0.832641	0.105556	0.777736	0.999445
Crohn's Disease	Percent of Features Shared: 90%	Percent Target in Training: 50%	Random Forest	AllTaxa	AUROC	0.832618	0.0562033	0.756536	1
Crohn's Disease	Percent of Features Shared: 10%	Percent Target in Training: 90%	Random Forest with Feature Selections	AllTaxa	F1	0.832585	0.122222	0.771173	0.999421
Crohn's Disease	Percent of Features Shared: 25%	Percent Target in Training: 50%	Random Forest	Genus	F1	0.832538	0.0590387	0.782018	0.999134
Crohn's Disease	Percent of Features Shared: 100%	Percent Target in Training: 10%	Random Forest Removed	Genus	F1	0.832538	0.0251316	0.826682	1
Crohn's Disease	Percent of Features Shared: 75%	Percent Target in Training: 75%	Random Forest with Case Weights (WI Euclidean)	Class	Recall	0.832532	0.0888889	0.791342	0.999089
Crohn's Disease	Percent of Features Shared: 100%	Percent Target in Training: 90%	Random Forest with No Case Weights	Species	F1	0.832468	0.105556	0.788602	0.994967
Crohn's Disease	Percent of Features Shared: 10%	Percent Target in Training: 50%	Random Forest with Case Weights (WI Euclidean)	Genus	Recall	0.832444	0.0841017	0.81439	0.994022
Crohn's Disease	Percent of Features Shared: 90%	Percent Target in Training: 50%	Support Vector Machine	AllTaxa	AUROC	0.832426	0.0533005	0.792322	0.944015
Crohn's Disease	Percent of Features Shared: 90%	Percent Target in Training: 50%	Support Vector Machine	AllTaxa	F1	0.832407	0.0451251	0.798824	0.914013
Crohn's Disease	Percent of Features Shared: 100%	Percent Target in Training: 50%	Random Forest with Case Weights (WI Euclidean)	Class	Recall	0.832402	0.0722335	0.812561	0.999973
Crohn's Disease	Percent of Features Shared: 90%	Percent Target in Training: 50%	Random Forest with Case Weights (WI Euclidean)	Order	F1	0.83236	0.0494003	0.780846	0.985014
Crohn's Disease	Percent of Features Shared: 100%	Percent Target in Training: 90%	Random Forest with Feature Selections	Class	Recall	0.83234	0.15	0.806342	1
Crohn's Disease	Percent of Features Shared: 50%	Percent Target in Training: 75%	Random Forest Removed	Genus	Precision	0.8323	0.0888816	0.755337	0.999885
Crohn's Disease	Percent of Features Shared: 100%	Percent Target in Training: 75%	Random Forest with Feature Selections	Family	AUROC	0.832254	0.0928301	0.721819	1
Crohn's Disease	Percent of Features Shared: 75%	Percent Target in Training: 50%	Random Forest	Family	F1	0.832207	0.0566031	0.78533	1
Crohn's Disease	Percent of Features Shared: 90%	Percent Target in Training: 75%	Random Forest	AllTaxa	Precision	0.832202	0.075	0.762165	1
Crohn's Disease	Percent of Features Shared: 100%	Percent Target in Training: 50%	Random Forest Removed	AllTaxa	AUROC	0.832194	0.06008	0.757277	1
Crohn's Disease	Percent of Features Shared: 100%	Percent Target in Training: 75%	Random Forest with Case Weights (WI Euclidean)	Phylum	Recall	0.832173	0.126984	0.749024	0.999116
Crohn's Disease	Percent of Features Shared: 75%	Percent Target in Training: 75%	Random Forest with No Case Weights	Class	Recall	0.832106	0.0977705	0.791342	1
Crohn's Disease	Percent of Features Shared: 100%	Percent Target in Training: 50%	Random Forest with Feature Selections	Class	Recall	0.832087	0.0730676	0.806342	1
Crohn's Disease	Percent of Features Shared: 10%	Percent Target in Training: 75%	Random Forest with No Case Weights	Family	Recall	0.832081	0.129329	0.802073	0.996613
Crohn's Disease	Percent of Features Shared: 100%	Percent Target in Training: 50%	Random Forest with Case Weights (WI Aitchison)	Species	F1	0.832073	0.0481541	0.788602	0.980585
Crohn's Disease	Percent of Features Shared: 100%	Percent Target in Training: 25%	Logistic	Genus	Recall	0.832059	0.0506912	0.841463	0.900773
Crohn's Disease	Percent of Features Shared: 25%	Percent Target in Training: 50%	Random Forest Removed	Genus	F1	0.832023	0.0538725	0.782487	0.999159
Crohn's Disease	Percent of Features Shared: 90%	Percent Target in Training: 10%	Logistic	Genus	Recall	0.832001	0.0535578	0.829634	0.899635
Crohn's Disease	Percent of Features Shared: 100%	Percent Target in Training: 90%	Random Forest	Species	F1	0.831982	0.129167	0.789868	0.996305
Crohn's Disease	Percent of Features Shared: 25%	Percent Target in Training: 90%	Random Forest with Feature Selections	Genus	AUROC	0.831878	0.202381	0.720683	0.998898
Crohn's Disease	Percent of Features Shared: 90%	Percent Target in Training: 50%	Logistic	Genus	Recall	0.831869	0.0729387	0.829634	0.897878
Crohn's Disease	Percent of Features Shared: 50%	Percent Target in Training: 25%	Random Forest	Genus	F1	0.831784	0.0377381	0.803859	0.999944
Crohn's Disease	Percent of Features Shared: 100%	Percent Target in Training: 75%	Random Forest with Feature Selections	Phylum	Recall	0.831512	0.118275	0.76878	1
Crohn's Disease	Percent of Features Shared: 100%	Percent Target in Training: 10%	Random Forest	Genus	F1	0.831426	0.0239234	0.826534	1
Crohn's Disease	Percent of Features Shared: 25%	Percent Target in Training: 25%	Random Forest Removed	Class	Recall	0.831396	0.0969262	0.826098	0.994653
Crohn's Disease	Percent of Features Shared: 50%	Percent Target in Training: 75%	Random Forest with Case Weights (WI Euclidean)	Family	F1	0.831376	0.0695652	0.773387	0.982202
Crohn's Disease	Percent of Features Shared: 25%	Percent Target in Training: 50%	Random Forest with No Case Weights	Genus	F1	0.83126	0.0590312	0.782707	0.997291
Crohn's Disease	Percent of Features Shared: 90%	Percent Target in Training: 90%	Logistic	Family	Recall	0.831246	0.15	0.850488	0.889802
Crohn's Disease	Percent of Features Shared: 50%	Percent Target in Training: 75%	Random Forest Removed	Family	F1	0.831228	0.075	0.773525	1
Crohn's Disease	Percent of Features Shared: 75%	Percent Target in Training: 90%	Random Forest with Case Weights (WI Aitchison)	Order	F1	0.831226	0.122222	0.777736	0.983
Crohn's Disease	Percent of Features Shared: 50%	Percent Target in Training: 90%	Random Forest with Feature Selections	Genus	Precision	0.831203	0.15	0.761774	0.999292
Crohn's Disease	Percent of Features Shared: 50%	Percent Target in Training: 90%	Random Forest with Case Weights (WI Aitchison)	Family	F1	0.831171	0.122222	0.773387	0.981647
Crohn's Disease	Percent of Features Shared: 90%	Percent Target in Training: 50%	Random Forest with No Case Weights	Class	Recall	0.830952	0.0720928	0.795854	1
Crohn's Disease	Percent of Features Shared: 75%	Percent Target in Training: 90%	Random Forest with Feature Selections	AllTaxa	Precision	0.830917	0.122222	0.766072	1
Crohn's Disease	Percent of Features Shared: 25%	Percent Target in Training: 25%	Random Forest with Feature Selections	Class	Recall	0.830858	0.0915951	0.823658	0.994571
Crohn's Disease	Percent of Features Shared: 90%	Percent Target in Training: 50%	Random Forest with Case Weights (WI Aitchison)	Class	Recall	0.830831	0.0824794	0.795854	0.993587
Crohn's Disease	Percent of Features Shared: 100%	Percent Target in Training: 90%	Random Forest with Feature Selections	Species	F1	0.830828	0.124359	0.789168	0.995323
Crohn's Disease	Percent of Features Shared: 50%	Percent Target in Training: 25%	Random Forest Removed	Genus	F1	0.830827	0.0413667	0.801771	0.999946
Crohn's Disease	Percent of Features Shared: 75%	Percent Target in Training: 50%	Random Forest Removed	Genus	Precision	0.830812	0.0630435	0.778264	1
Crohn's Disease	Percent of Features Shared: 75%	Percent Target in Training: 50%	Random Forest with Case Weights (WI Euclidean)	Species	F1	0.83078	0.0494003	0.778076	0.979312
Crohn's Disease	Percent of Features Shared: 100%	Percent Target in Training: 50%	Random Forest Removed	Class	Recall	0.830667	0.074092	0.804878	1
Crohn's Disease	Percent of Features Shared: 50%	Percent Target in Training: 75%	Random Forest	Family	F1	0.830634	0.0631822	0.775066	1
Crohn's Disease	Percent of Features Shared: 100%	Percent Target in Training: 10%	Random Forest with Case Weights (WI Euclidean)	Genus	F1	0.830612	0.020727	0.826674	0.98907
Crohn's Disease	Percent of Features Shared: 75%	Percent Target in Training: 75%	Random Forest with Feature Selections	Class	Recall	0.830598	0.113836	0.788415	1
Crohn's Disease	Percent of Features Shared: 75%	Percent Target in Training: 50%	Random Forest	Genus	Precision	0.830517	0.0612579	0.775722	1
Crohn's Disease	Percent of Features Shared: 90%	Percent Target in Training: 50%	Random Forest with Case Weights (WI Aitchison)	Genus	Precision	0.83047	0.0694746	0.789627	0.979411
Crohn's Disease	Percent of Features Shared: 25%	Percent Target in Training: 25%	Random Forest with Case Weights (WI Euclidean)	Class	Recall	0.830458	0.098201	0.813658	0.988685
Crohn's Disease	Percent of Features Shared: 50%	Percent Target in Training: 75%	Random Forest	Genus	Precision	0.830423	0.0928793	0.758044	0.999868
Crohn's Disease	Percent of Features Shared: 100%	Percent Target in Training: 50%	Random Forest Removed	Species	F1	0.830369	0.052795	0.791316	0.996424
Crohn's Disease	Percent of Features Shared: 25%	Percent Target in Training: 50%	Random Forest	Class	Recall	0.83026	0.112204	0.826707	0.99485
Crohn's Disease	Percent of Features Shared: 50%	Percent Target in Training: 90%	Random Forest with Case Weights (WI Euclidean)	Family	F1	0.83017	0.122222	0.773387	0.982176
Crohn's Disease	Percent of Features Shared: 10%	Percent Target in Training: 75%	Random Forest with No Case Weights	AllTaxa	F1	0.830163	0.075	0.772033	0.998722
Crohn's Disease	Percent of Features Shared: 50%	Percent Target in Training: 90%	Random Forest with No Case Weights	Genus	Precision	0.830116	0.15	0.756059	0.997661
Crohn's Disease	Percent of Features Shared: 90%	Percent Target in Training: 90%	Random Forest with Case Weights (WI Aitchison)	Class	Recall	0.830115	0.160985	0.795854	0.99397
Crohn's Disease	Percent of Features Shared: 25%	Percent Target in Training: 10%	Random Forest with Case Weights (WI Aitchison)	Phylum	Recall	0.830092	0.142015	0.839146	0.958357
Crohn's Disease	Percent of Features Shared: 90%	Percent Target in Training: 50%	Logistic	Family	Recall	0.830066	0.0659689	0.850488	0.890386
Crohn's Disease	Percent of Features Shared: 100%	Percent Target in Training: 90%	Random Forest with Case Weights (WI Aitchison)	Genus	AUROC	0.830062	0.153274	0.733621	0.978852
Crohn's Disease	Percent of Features Shared: 75%	Percent Target in Training: 50%	Random Forest Removed	AllTaxa	AUROC	0.830025	0.0662714	0.75367	1
Crohn's Disease	Percent of Features Shared: 90%	Percent Target in Training: 75%	Logistic	Family	Recall	0.829948	0.0873645	0.850488	0.889757
Crohn's Disease	Percent of Features Shared: 90%	Percent Target in Training: 50%	Random Forest Removed	Species	F1	0.829947	0.0451219	0.786531	0.995217
Crohn's Disease	Percent of Features Shared: 75%	Percent Target in Training: 90%	Logistic	AllTaxa	Recall	0.829904	0.227273	0.788076	0.905381
Crohn's Disease	Percent of Features Shared: 90%	Percent Target in Training: 90%	Random Forest with Case Weights (WI Aitchison)	AllTaxa	Precision	0.829873	0.159091	0.761437	0.982659
Crohn's Disease	Percent of Features Shared: 25%	Percent Target in Training: 75%	Random Forest with Case Weights (WI Aitchison)	Class	Recall	0.82986	0.132832	0.813658	0.980895
Crohn's Disease	Percent of Features Shared: 25%	Percent Target in Training: 50%	Random Forest with Feature Selections	Genus	F1	0.82983	0.0611013	0.781559	0.998147
Crohn's Disease	Percent of Features Shared: 75%	Percent Target in Training: 50%	Random Forest Removed	Family	F1	0.829824	0.0571429	0.783451	1
Crohn's Disease	Percent of Features Shared: 75%	Percent Target in Training: 50%	Random Forest with No Case Weights	Genus	Precision	0.829813	0.0729047	0.778664	0.998462
Crohn's Disease	Percent of Features Shared: 90%	Percent Target in Training: 50%	Random Forest with Case Weights (WI Aitchison)	Species	F1	0.82979	0.0476203	0.784407	0.97824
Crohn's Disease	Percent of Features Shared: 100%	Percent Target in Training: 75%	Logistic	Genus	Recall	0.829642	0.116162	0.841463	0.899295
Crohn's Disease	Percent of Features Shared: 50%	Percent Target in Training: 75%	Random Forest with No Case Weights	Family	F1	0.829625	0.0695652	0.773387	0.999225
Crohn's Disease	Percent of Features Shared: 75%	Percent Target in Training: 50%	Random Forest	AllTaxa	AUROC	0.829623	0.0740043	0.755615	1
Crohn's Disease	Percent of Features Shared: 10%	Percent Target in Training: 90%	Random Forest with Case Weights (WI Euclidean)	Class	Recall	0.829598	0.193182	0.766951	0.965236
Crohn's Disease	Percent of Features Shared: 90%	Percent Target in Training: 50%	Random Forest with Feature Selections	Class	Recall	0.829471	0.078103	0.792317	1
Crohn's Disease	Percent of Features Shared: 100%	Percent Target in Training: 75%	Random Forest with No Case Weights	AllTaxa	Precision	0.829469	0.075	0.764595	0.999834
Crohn's Disease	Percent of Features Shared: 75%	Percent Target in Training: 90%	Random Forest with Case Weights (WI Euclidean)	Class	Recall	0.82943	0.15	0.791342	0.999104
Crohn's Disease	Percent of Features Shared: 50%	Percent Target in Training: 75%	Random Forest with No Case Weights	AllTaxa	Precision	0.829287	0.0778985	0.748062	0.99959
Crohn's Disease	Percent of Features Shared: 75%	Percent Target in Training: 50%	Random Forest with Feature Selections	Order	F1	0.829274	0.0563945	0.778499	1
Crohn's Disease	Percent of Features Shared: 100%	Percent Target in Training: 25%	Random Forest with No Case Weights	Class	Recall	0.829225	0.0348143	0.812561	1
Crohn's Disease	Percent of Features Shared: 25%	Percent Target in Training: 25%	Random Forest Removed	AllTaxa	F1	0.829171	0.025249	0.804725	1
Crohn's Disease	Percent of Features Shared: 75%	Percent Target in Training: 90%	Random Forest with Case Weights (WI Euclidean)	Genus	AUROC	0.829108	0.157242	0.709931	0.973044
Crohn's Disease	Percent of Features Shared: 75%	Percent Target in Training: 90%	Random Forest with Feature Selections	Species	AUROC	0.828995	0.206629	0.701372	0.989869
Crohn's Disease	Percent of Features Shared: 90%	Percent Target in Training: 50%	Random Forest	Species	F1	0.828943	0.04172	0.783631	0.995198
Crohn's Disease	Percent of Features Shared: 75%	Percent Target in Training: 50%	Random Forest with Feature Selections	Genus	Precision	0.828908	0.075	0.781405	0.999836
Crohn's Disease	Percent of Features Shared: 100%	Percent Target in Training: 90%	Support Vector Machine	Family	Recall	0.828885	0.159091	0.772317	0.908383
Crohn's Disease	Percent of Features Shared: 90%	Percent Target in Training: 50%	Random Forest Removed	Class	Recall	0.828875	0.0810972	0.792195	1
Crohn's Disease	Percent of Features Shared: 50%	Percent Target in Training: 25%	Random Forest with Case Weights (WI Aitchison)	Genus	F1	0.828872	0.0405716	0.802072	0.985265
Crohn's Disease	Percent of Features Shared: 100%	Percent Target in Training: 75%	Random Forest	AllTaxa	Precision	0.828863	0.0833333	0.762968	1
Crohn's Disease	Percent of Features Shared: 50%	Percent Target in Training: 50%	Random Forest Removed	Genus	AUROC	0.828859	0.0703966	0.761302	1
Crohn's Disease	Percent of Features Shared: 90%	Percent Target in Training: 90%	Random Forest with Feature Selections	Species	F1	0.828835	0.122222	0.782166	0.994284
Crohn's Disease	Percent of Features Shared: 100%	Percent Target in Training: 90%	Random Forest with Case Weights (WI Euclidean)	Phylum	Recall	0.828817	0.129167	0.749024	0.999294
Crohn's Disease	Percent of Features Shared: 10%	Percent Target in Training: 50%	Random Forest with Feature Selections	Family	Recall	0.828808	0.0956854	0.803659	0.997707
Crohn's Disease	Percent of Features Shared: 25%	Percent Target in Training: 25%	Random Forest with Case Weights (WI Euclidean)	AllTaxa	F1	0.828781	0.0431454	0.801968	0.98588
Crohn's Disease	Percent of Features Shared: 50%	Percent Target in Training: 90%	Random Forest with No Case Weights	Family	F1	0.828768	0.122222	0.773387	0.999187
Crohn's Disease	Percent of Features Shared: 90%	Percent Target in Training: 50%	Random Forest with Feature Selections	Species	F1	0.828664	0.04389	0.782166	0.994691
Crohn's Disease	Percent of Features Shared: 100%	Percent Target in Training: 75%	Random Forest	Family	AUROC	0.828655	0.102604	0.723045	1
Crohn's Disease	Percent of Features Shared: 50%	Percent Target in Training: 25%	Random Forest with No Case Weights	Genus	F1	0.828511	0.0386536	0.802072	0.998811
Crohn's Disease	Percent of Features Shared: 25%	Percent Target in Training: 25%	Random Forest with No Case Weights	AllTaxa	F1	0.828435	0.0407048	0.801968	0.999533
Crohn's Disease	Percent of Features Shared: 75%	Percent Target in Training: 50%	Random Forest with Feature Selections	Family	F1	0.828434	0.0549107	0.780521	1
Crohn's Disease	Percent of Features Shared: 100%	Percent Target in Training: 75%	Random Forest Removed	AllTaxa	Precision	0.828362	0.08125	0.764232	1
Crohn's Disease	Percent of Features Shared: 75%	Percent Target in Training: 75%	Random Forest with Case Weights (WI Aitchison)	Class	Recall	0.828341	0.0912345	0.791342	0.993051
Crohn's Disease	Percent of Features Shared: 75%	Percent Target in Training: 90%	Random Forest with Case Weights (WI Euclidean)	Order	F1	0.828331	0.122222	0.777736	0.984399
Crohn's Disease	Percent of Features Shared: 75%	Percent Target in Training: 75%	Support Vector Machine	Family	Recall	0.828297	0.144762	0.816951	0.922548
Crohn's Disease	Percent of Features Shared: 90%	Percent Target in Training: 10%	Random Forest with Feature Selections	Genus	F1	0.828236	0.0298641	0.81879	0.999993
Crohn's Disease	Percent of Features Shared: 25%	Percent Target in Training: 25%	Random Forest	AllTaxa	F1	0.828147	0.0408279	0.80272	1
Crohn's Disease	Percent of Features Shared: 90%	Percent Target in Training: 50%	Random Forest with Case Weights (WI Euclidean)	AllTaxa	Precision	0.828075	0.0801573	0.761437	0.98022
Crohn's Disease	Percent of Features Shared: 90%	Percent Target in Training: 10%	Random Forest Removed	Genus	F1	0.827959	0.0293028	0.821137	1
Crohn's Disease	Percent of Features Shared: 50%	Percent Target in Training: 50%	Random Forest	Genus	AUROC	0.827897	0.06359	0.761327	0.999999
Crohn's Disease	Percent of Features Shared: 90%	Percent Target in Training: 50%	Random Forest with No Case Weights	Species	F1	0.827896	0.0362138	0.784407	0.993389
Crohn's Disease	Percent of Features Shared: 75%	Percent Target in Training: 90%	Random Forest with No Case Weights	Class	Recall	0.827859	0.15	0.791342	1
Crohn's Disease	Percent of Features Shared: 100%	Percent Target in Training: 50%	Random Forest	Species	F1	0.827801	0.0496433	0.789868	0.996391
Crohn's Disease	Percent of Features Shared: 75%	Percent Target in Training: 75%	Random Forest with No Case Weights	AllTaxa	Precision	0.827698	0.0845833	0.757067	0.999692
Crohn's Disease	Percent of Features Shared: 75%	Percent Target in Training: 50%	Random Forest with No Case Weights	Family	F1	0.827692	0.0583032	0.785564	0.999487
Crohn's Disease	Percent of Features Shared: 25%	Percent Target in Training: 10%	Random Forest with Case Weights (WI Euclidean)	Family	Recall	0.827625	0.10899	0.837317	0.996494
Crohn's Disease	Percent of Features Shared: 10%	Percent Target in Training: 75%	Random Forest Removed	AllTaxa	F1	0.827568	0.0654762	0.768551	0.999843
Crohn's Disease	Percent of Features Shared: 50%	Percent Target in Training: 75%	Random Forest with Case Weights (WI Euclidean)	Species	F1	0.827513	0.076668	0.766373	0.968573
Crohn's Disease	Percent of Features Shared: 50%	Percent Target in Training: 25%	Random Forest with Feature Selections	Genus	F1	0.827505	0.03125	0.799457	0.999805
Crohn's Disease	Percent of Features Shared: 100%	Percent Target in Training: 50%	Random Forest with No Case Weights	Species	F1	0.827494	0.0465859	0.788602	0.995131
Crohn's Disease	Percent of Features Shared: 50%	Percent Target in Training: 75%	Random Forest	Species	F1	0.827441	0.0701226	0.765295	0.987135
Crohn's Disease	Percent of Features Shared: 50%	Percent Target in Training: 75%	Random Forest Removed	AllTaxa	Precision	0.827432	0.0722826	0.753879	1
Crohn's Disease	Percent of Features Shared: 10%	Percent Target in Training: 25%	Random Forest with No Case Weights	Genus	Recall	0.827405	0.0854825	0.81439	0.999607
Crohn's Disease	Percent of Features Shared: 25%	Percent Target in Training: 50%	Random Forest with Case Weights (WI Euclidean)	Genus	F1	0.827322	0.0520973	0.782707	0.982459
Crohn's Disease	Percent of Features Shared: 25%	Percent Target in Training: 25%	Random Forest with Feature Selections	Family	Recall	0.827313	0.107931	0.811707	0.999959
Crohn's Disease	Percent of Features Shared: 75%	Percent Target in Training: 50%	Support Vector Machine	AllTaxa	F1	0.827219	0.0462269	0.796234	0.909811
Crohn's Disease	Percent of Features Shared: 90%	Percent Target in Training: 90%	Random Forest with Case Weights (WI Euclidean)	Genus	AUROC	0.82717	0.154762	0.723325	0.974441
Crohn's Disease	Percent of Features Shared: 50%	Percent Target in Training: 75%	Support Vector Machine	AllTaxa	F1	0.827143	0.0695652	0.795342	0.898674
Crohn's Disease	Percent of Features Shared: 10%	Percent Target in Training: 75%	Random Forest with Case Weights (WI Euclidean)	Family	Recall	0.827128	0.135294	0.802073	0.989333
Crohn's Disease	Percent of Features Shared: 90%	Percent Target in Training: 10%	Random Forest with No Case Weights	Genus	F1	0.82702	0.029045	0.819886	0.999299
Crohn's Disease	Percent of Features Shared: 10%	Percent Target in Training: 25%	Random Forest Removed	Genus	Recall	0.827	0.100408	0.811707	0.999702
Crohn's Disease	Percent of Features Shared: 75%	Percent Target in Training: 90%	Random Forest with Case Weights (WI Aitchison)	AllTaxa	Precision	0.826936	0.124359	0.757067	0.982279
Crohn's Disease	Percent of Features Shared: 100%	Percent Target in Training: 50%	Random Forest with Feature Selections	Species	F1	0.82691	0.0490073	0.789168	0.995693
Crohn's Disease	Percent of Features Shared: 25%	Percent Target in Training: 75%	Random Forest with Case Weights (WI Euclidean)	AllTaxa	Precision	0.826799	0.09274	0.736753	0.971969
Crohn's Disease	Percent of Features Shared: 10%	Percent Target in Training: 75%	Random Forest with Case Weights (WI Euclidean)	Class	Recall	0.826695	0.144737	0.766951	0.965454
Crohn's Disease	Percent of Features Shared: 100%	Percent Target in Training: 75%	Random Forest Removed	Family	AUROC	0.826666	0.0871855	0.723152	1
Crohn's Disease	Percent of Features Shared: 90%	Percent Target in Training: 50%	Random Forest	Class	Recall	0.826603	0.0809076	0.796098	1
Crohn's Disease	Percent of Features Shared: 75%	Percent Target in Training: 50%	Random Forest with Case Weights (WI Euclidean)	Class	Recall	0.826549	0.0810972	0.791342	0.998972
Crohn's Disease	Percent of Features Shared: 90%	Percent Target in Training: 90%	Random Forest	AllTaxa	Precision	0.826379	0.15	0.762165	1
Crohn's Disease	Percent of Features Shared: 50%	Percent Target in Training: 25%	Random Forest with Case Weights (WI Euclidean)	Genus	F1	0.826333	0.0397648	0.802072	0.985919
Crohn's Disease	Percent of Features Shared: 75%	Percent Target in Training: 50%	Random Forest Removed	Order	F1	0.82631	0.0585288	0.777049	1
Crohn's Disease	Percent of Features Shared: 25%	Percent Target in Training: 25%	Random Forest with Case Weights (WI Aitchison)	Phylum	Recall	0.82631	0.119658	0.839146	0.958206
Crohn's Disease	Percent of Features Shared: 75%	Percent Target in Training: 50%	Random Forest Removed	Species	F1	0.826146	0.0495848	0.777553	0.994457
Crohn's Disease	Percent of Features Shared: 75%	Percent Target in Training: 50%	Random Forest with No Case Weights	Species	F1	0.826018	0.051781	0.778076	0.992398
Crohn's Disease	Percent of Features Shared: 100%	Percent Target in Training: 10%	Random Forest with Case Weights (WI Aitchison)	Genus	F1	0.825978	0.0278738	0.826674	0.988786
Crohn's Disease	Percent of Features Shared: 90%	Percent Target in Training: 90%	Logistic	AllTaxa	Recall	0.825923	0.272727	0.750389	0.901333
Crohn's Disease	Percent of Features Shared: 75%	Percent Target in Training: 90%	Random Forest with Feature Selections	Class	Recall	0.825912	0.15	0.788415	1
Crohn's Disease	Percent of Features Shared: 50%	Percent Target in Training: 75%	Random Forest with Case Weights (WI Aitchison)	Family	F1	0.82588	0.0695652	0.773387	0.981729
Crohn's Disease	Percent of Features Shared: 100%	Percent Target in Training: 10%	Random Forest with Case Weights (WI Euclidean)	AllTaxa	F1	0.825877	0.0314153	0.821841	0.990295
Crohn's Disease	Percent of Features Shared: 90%	Percent Target in Training: 75%	Random Forest Removed	AllTaxa	Precision	0.825861	0.0869565	0.761072	1
[truncated: 21,521 more rows]
