# Supplementary material for: Leveraging Scheme for Cross-Study Microbiome Machine Learning Prediction and Feature Evaluations
Source: Bioengineering (Basel). 2023 Feb 8;10(2):231. doi: 10.3390/bioengineering10020231 (PMC9952031; doi:10.3390/bioengineering10020231)
Supplement: Supplementary file 1 [file bioengineering-10-00231-s001.zip › SupplementaryTableS2_ANCOMBC_Results.xlsx]

## Sheet: Description
Columns	Description
Columns	Description
Dataset	Dataset Source
Disease of Interest	Disease of Interest, and the immunotherapy was labelled base on the target dataset name
Taxonomic Levels	Seven Taxonomic Levels: Phylum, Class, Order, Family, Genus, Species and Stacked-taxa
Full Taxa Names	Full taxonomic neames
Adjusted P-Values	BH-adjusted p-values from ANCOM-BC
Differentially Abundant?	Boolean, whether the adjusted p-value is less or equal to 0.05

## Sheet: SupplementaryTableS2_ANCOMBC
Dataset	Disease of Interest	Taxonomic Levels	Full Taxa Names	Adjusted P-Values	Differentially Abundant?
Baxter et al.	Cancer	Phylum	p_Actinobacteriota	0.989342	FALSE
Baxter et al.	Cancer	Phylum	p_Bacteroidota	0.0728186	FALSE
Baxter et al.	Cancer	Phylum	p_Campilobacterota	0.720181	FALSE
Baxter et al.	Cancer	Phylum	p_Cyanobacteria	0.00133601	TRUE
Baxter et al.	Cancer	Phylum	p_Desulfobacterota	0.0728186	FALSE
Baxter et al.	Cancer	Phylum	p_Euryarchaeota	0.0728186	FALSE
Baxter et al.	Cancer	Phylum	p_Firmicutes	0.00101218	TRUE
Baxter et al.	Cancer	Phylum	p_Fusobacteriota	1.54641e-05	TRUE
Baxter et al.	Cancer	Phylum	p_Proteobacteria	0.0634506	FALSE
Baxter et al.	Cancer	Phylum	p_Synergistota	0.213455	FALSE
Baxter et al.	Cancer	Phylum	p_Verrucomicrobiota	0.989342	FALSE
Baxter et al.	Cancer	Class	c_Actinobacteria	0.867807	FALSE
Baxter et al.	Cancer	Class	c_Alphaproteobacteria	0.292712	FALSE
Baxter et al.	Cancer	Class	c_Bacilli	0.0051592	TRUE
Baxter et al.	Cancer	Class	c_Bacteroidia	0.24972	FALSE
Baxter et al.	Cancer	Class	c_Campylobacteria	0.807393	FALSE
Baxter et al.	Cancer	Class	c_Clostridia	0.00523468	TRUE
Baxter et al.	Cancer	Class	c_Coriobacteriia	0.125365	FALSE
Baxter et al.	Cancer	Class	c_Cyanobacteriia	0.00248216	TRUE
Baxter et al.	Cancer	Class	c_Desulfovibrionia	0.0414846	TRUE
Baxter et al.	Cancer	Class	c_Fusobacteriia	2.78529e-06	TRUE
Baxter et al.	Cancer	Class	c_Gammaproteobacteria	0.168053	FALSE
Baxter et al.	Cancer	Class	c_Incertae_Sedis	0.162793	FALSE
Baxter et al.	Cancer	Class	c_Methanobacteria	0.0632374	FALSE
Baxter et al.	Cancer	Class	c_NA	0.00248216	TRUE
Baxter et al.	Cancer	Class	c_Negativicutes	0.142757	FALSE
Baxter et al.	Cancer	Class	c_Synergistia	0.125365	FALSE
Baxter et al.	Cancer	Class	c_uncultured	0.904644	FALSE
Baxter et al.	Cancer	Class	c_Vampirivibrionia	0.153052	FALSE
Baxter et al.	Cancer	Class	c_Verrucomicrobiae	0.791957	FALSE
Baxter et al.	Cancer	Order	o_Acidaminococcales	0.77847	FALSE
Baxter et al.	Cancer	Order	o_Actinomycetales	0.77847	FALSE
Baxter et al.	Cancer	Order	o_Bacteroidales	0.810725	FALSE
Baxter et al.	Cancer	Order	o_Bifidobacteriales	0.77847	FALSE
Baxter et al.	Cancer	Order	o_Burkholderiales	0.360504	FALSE
Baxter et al.	Cancer	Order	o_Campylobacterales	0.25945	FALSE
Baxter et al.	Cancer	Order	o_Chloroplast	0.056038	FALSE
Baxter et al.	Cancer	Order	o_Christensenellales	0.77847	FALSE
Baxter et al.	Cancer	Order	o_Clostridia	0.110398	FALSE
Baxter et al.	Cancer	Order	o_Clostridia_UCG-014	0.942266	FALSE
Baxter et al.	Cancer	Order	o_Clostridia_vadinBB60_group	0.196628	FALSE
Baxter et al.	Cancer	Order	o_Clostridiales	0.77847	FALSE
Baxter et al.	Cancer	Order	o_Coriobacteriales	0.056038	FALSE
Baxter et al.	Cancer	Order	o_Corynebacteriales	0.533584	FALSE
Baxter et al.	Cancer	Order	o_Desulfovibrionales	0.0398161	TRUE
Baxter et al.	Cancer	Order	o_DTU014	0.790597	FALSE
Baxter et al.	Cancer	Order	o_Enterobacterales	0.392221	FALSE
Baxter et al.	Cancer	Order	o_Erysipelotrichales	0.0671812	FALSE
Baxter et al.	Cancer	Order	o_Eubacteriales	0.874768	FALSE
Baxter et al.	Cancer	Order	o_Flavobacteriales	0.342531	FALSE
Baxter et al.	Cancer	Order	o_Fusobacteriales	2.31243e-07	TRUE
Baxter et al.	Cancer	Order	o_Gastranaerophilales	0.622406	FALSE
Baxter et al.	Cancer	Order	o_Izemoplasmatales	0.77847	FALSE
Baxter et al.	Cancer	Order	o_Lachnospirales	0.188362	FALSE
Baxter et al.	Cancer	Order	o_Lactobacillales	0.463004	FALSE
Baxter et al.	Cancer	Order	o_Methanobacteriales	0.056038	FALSE
Baxter et al.	Cancer	Order	o_Micrococcales	0.552348	FALSE
Baxter et al.	Cancer	Order	o_Monoglobales	0.663626	FALSE
Baxter et al.	Cancer	Order	o_NA	0.810725	FALSE
Baxter et al.	Cancer	Order	o_Oscillospirales	0.705695	FALSE
Baxter et al.	Cancer	Order	o_Paenibacillales	0.891432	FALSE
Baxter et al.	Cancer	Order	o_Pasteurellales	0.0120033	TRUE
Baxter et al.	Cancer	Order	o_Peptococcales	0.196628	FALSE
Baxter et al.	Cancer	Order	o_Peptostreptococcales-Tissierellales	0.77847	FALSE
Baxter et al.	Cancer	Order	o_Pseudomonadales	0.196628	FALSE
Baxter et al.	Cancer	Order	o_RF39	0.611623	FALSE
Baxter et al.	Cancer	Order	o_Rhizobiales	0.0671812	FALSE
Baxter et al.	Cancer	Order	o_Rhodospirillales	0.731675	FALSE
Baxter et al.	Cancer	Order	o_Staphylococcales	0.056038	FALSE
Baxter et al.	Cancer	Order	o_Synergistales	0.056038	FALSE
Baxter et al.	Cancer	Order	o_uncultured	0.520481	FALSE
Baxter et al.	Cancer	Order	o_Veillonellales-Selenomonadales	0.932279	FALSE
Baxter et al.	Cancer	Order	o_Verrucomicrobiales	0.611623	FALSE
Baxter et al.	Cancer	Family	f_[Clostridium]_methylpentosum_group	0.0153473	TRUE
Baxter et al.	Cancer	Family	f_[Eubacterium]_coprostanoligenes_group	0.842292	FALSE
Baxter et al.	Cancer	Family	f_Acidaminococcaceae	0.842292	FALSE
Baxter et al.	Cancer	Family	f_Actinomycetaceae	0.745151	FALSE
Baxter et al.	Cancer	Family	f_Akkermansiaceae	0.931658	FALSE
Baxter et al.	Cancer	Family	f_Anaerofustaceae	0.124675	FALSE
Baxter et al.	Cancer	Family	f_Anaerovoracaceae	0.504293	FALSE
Baxter et al.	Cancer	Family	f_Atopobiaceae	0.725316	FALSE
Baxter et al.	Cancer	Family	f_Bacteroidaceae	0.0107445	TRUE
Baxter et al.	Cancer	Family	f_Barnesiellaceae	0.725316	FALSE
Baxter et al.	Cancer	Family	f_Beijerinckiaceae	3.4071e-05	TRUE
Baxter et al.	Cancer	Family	f_Bifidobacteriaceae	0.842292	FALSE
Baxter et al.	Cancer	Family	f_Butyricicoccaceae	0.00638256	TRUE
Baxter et al.	Cancer	Family	f_Campylobacteraceae	0.725316	FALSE
Baxter et al.	Cancer	Family	f_Carnobacteriaceae	0.0153473	TRUE
Baxter et al.	Cancer	Family	f_Chloroplast	0.000490877	TRUE
Baxter et al.	Cancer	Family	f_Christensenellaceae	0.842292	FALSE
Baxter et al.	Cancer	Family	f_Clostridia_UCG-014	0.725316	FALSE
Baxter et al.	Cancer	Family	f_Clostridia_vadinBB60_group	0.725316	FALSE
Baxter et al.	Cancer	Family	f_Clostridiaceae	0.355875	FALSE
Baxter et al.	Cancer	Family	f_Coriobacteriaceae	0.040235	TRUE
Baxter et al.	Cancer	Family	f_Coriobacteriales_Incertae_Sedis	0.21888	FALSE
Baxter et al.	Cancer	Family	f_Corynebacteriaceae	0.0164701	TRUE
Baxter et al.	Cancer	Family	f_Defluviitaleaceae	0.137443	FALSE
Baxter et al.	Cancer	Family	f_Desulfovibrionaceae	0.111069	FALSE
Baxter et al.	Cancer	Family	f_DTU014	0.0530711	FALSE
Baxter et al.	Cancer	Family	f_Eggerthellaceae	0.745151	FALSE
Baxter et al.	Cancer	Family	f_Enterobacteriaceae	0.842292	FALSE
Baxter et al.	Cancer	Family	f_Enterococcaceae	0.725316	FALSE
Baxter et al.	Cancer	Family	f_Erysipelatoclostridiaceae	0.00448017	TRUE
Baxter et al.	Cancer	Family	f_Erysipelotrichaceae	0.111822	FALSE
Baxter et al.	Cancer	Family	f_Eubacteriaceae	0.271958	FALSE
Baxter et al.	Cancer	Family	f_Flavobacteriaceae	0.754797	FALSE
Baxter et al.	Cancer	Family	f_Fusobacteriaceae	7.42738e-05	TRUE
Baxter et al.	Cancer	Family	f_Gastranaerophilales	0.111069	FALSE
Baxter et al.	Cancer	Family	f_Gemellaceae	0.725316	FALSE
Baxter et al.	Cancer	Family	f_Hungateiclostridiaceae	0.725316	FALSE
Baxter et al.	Cancer	Family	f_Izemoplasmatales	0.137443	FALSE
Baxter et al.	Cancer	Family	f_Lachnospiraceae	0.00186634	TRUE
Baxter et al.	Cancer	Family	f_Lactobacillaceae	0.670121	FALSE
Baxter et al.	Cancer	Family	f_Leuconostocaceae	0.345184	FALSE
Baxter et al.	Cancer	Family	f_Marinifilaceae	0.842292	FALSE
Baxter et al.	Cancer	Family	f_Methanobacteriaceae	0.119897	FALSE
Baxter et al.	Cancer	Family	f_Micrococcaceae	0.0409625	TRUE
Baxter et al.	Cancer	Family	f_Monoglobaceae	0.14102	FALSE
Baxter et al.	Cancer	Family	f_Muribaculaceae	0.865321	FALSE
Baxter et al.	Cancer	Family	f_NA	0.553737	FALSE
Baxter et al.	Cancer	Family	f_Neisseriaceae	0.430212	FALSE
Baxter et al.	Cancer	Family	f_Oscillospiraceae	0.975201	FALSE
Baxter et al.	Cancer	Family	f_Oscillospirales	0.865321	FALSE
Baxter et al.	Cancer	Family	f_Oxalobacteraceae	0.00758932	TRUE
Baxter et al.	Cancer	Family	f_Paenibacillaceae	0.21888	FALSE
Baxter et al.	Cancer	Family	f_Pasteurellaceae	0.000203516	TRUE
Baxter et al.	Cancer	Family	f_Peptococcaceae	0.725316	FALSE
Baxter et al.	Cancer	Family	f_Peptostreptococcaceae	0.205376	FALSE
Baxter et al.	Cancer	Family	f_Peptostreptococcales-Tissierellales	2.35395e-05	TRUE
Baxter et al.	Cancer	Family	f_Porphyromonadaceae	2.88512e-08	TRUE
Baxter et al.	Cancer	Family	f_Prevotellaceae	0.842292	FALSE
Baxter et al.	Cancer	Family	f_Pseudomonadaceae	0.0228121	TRUE
Baxter et al.	Cancer	Family	f_RF39	0.18025	FALSE
Baxter et al.	Cancer	Family	f_Rikenellaceae	0.921511	FALSE
Baxter et al.	Cancer	Family	f_Ruminococcaceae	0.00448017	TRUE
Baxter et al.	Cancer	Family	f_Selenomonadaceae	0.842292	FALSE
Baxter et al.	Cancer	Family	f_Streptococcaceae	0.040235	TRUE
Baxter et al.	Cancer	Family	f_Sutterellaceae	0.0415713	TRUE
Baxter et al.	Cancer	Family	f_Synergistaceae	0.307291	FALSE
Baxter et al.	Cancer	Family	f_Tannerellaceae	0.966466	FALSE
Baxter et al.	Cancer	Family	f_UCG-010	0.79797	FALSE
Baxter et al.	Cancer	Family	f_uncultured	0.428384	FALSE
Baxter et al.	Cancer	Family	f_Veillonellaceae	0.528208	FALSE
Baxter et al.	Cancer	Genus	g_[Clostridium]_innocuum_group	0.675044	FALSE
Baxter et al.	Cancer	Genus	g_[Clostridium]_methylpentosum_group	0.114946	FALSE
Baxter et al.	Cancer	Genus	g_[Eubacterium]_brachy_group	0.926599	FALSE
Baxter et al.	Cancer	Genus	g_[Eubacterium]_coprostanoligenes_group	0.598911	FALSE
Baxter et al.	Cancer	Genus	g_[Eubacterium]_eligens_group	0.556785	FALSE
Baxter et al.	Cancer	Genus	g_[Eubacterium]_fissicatena_group	0.910029	FALSE
Baxter et al.	Cancer	Genus	g_[Eubacterium]_hallii_group	0.676822	FALSE
Baxter et al.	Cancer	Genus	g_[Eubacterium]_nodatum_group	0.540079	FALSE
Baxter et al.	Cancer	Genus	g_[Eubacterium]_ruminantium_group	0.570055	FALSE
Baxter et al.	Cancer	Genus	g_[Eubacterium]_siraeum_group	0.815701	FALSE
Baxter et al.	Cancer	Genus	g_[Eubacterium]_ventriosum_group	0.0188693	TRUE
Baxter et al.	Cancer	Genus	g_[Eubacterium]_xylanophilum_group	0.0382335	TRUE
Baxter et al.	Cancer	Genus	g_[Ruminococcus]_gauvreauii_group	0.954735	FALSE
Baxter et al.	Cancer	Genus	g_[Ruminococcus]_gnavus_group	0.954735	FALSE
Baxter et al.	Cancer	Genus	g_[Ruminococcus]_torques_group	0.921926	FALSE
Baxter et al.	Cancer	Genus	g_Acidaminococcus	0.351473	FALSE
Baxter et al.	Cancer	Genus	g_Actinomyces	0.926797	FALSE
Baxter et al.	Cancer	Genus	g_Adlercreutzia	0.140341	FALSE
Baxter et al.	Cancer	Genus	g_Agathobacter	0.573684	FALSE
Baxter et al.	Cancer	Genus	g_Akkermansia	0.763857	FALSE
Baxter et al.	Cancer	Genus	g_Alistipes	0.739156	FALSE
Baxter et al.	Cancer	Genus	g_Alloprevotella	0.364631	FALSE
Baxter et al.	Cancer	Genus	g_Anaerococcus	0.218627	FALSE
Baxter et al.	Cancer	Genus	g_Anaerofilum	0.218627	FALSE
Baxter et al.	Cancer	Genus	g_Anaerofustis	0.428476	FALSE
Baxter et al.	Cancer	Genus	g_Anaerosporobacter	0.193206	FALSE
Baxter et al.	Cancer	Genus	g_Anaerostipes	0.00931633	TRUE
Baxter et al.	Cancer	Genus	g_Anaerotruncus	0.650079	FALSE
Baxter et al.	Cancer	Genus	g_Angelakisella	0.218627	FALSE
Baxter et al.	Cancer	Genus	g_Atopobium	0.114946	FALSE
Baxter et al.	Cancer	Genus	g_Bacteroides	0.0851976	FALSE
Baxter et al.	Cancer	Genus	g_Barnesiella	0.262123	FALSE
Baxter et al.	Cancer	Genus	g_Bifidobacterium	0.986307	FALSE
Baxter et al.	Cancer	Genus	g_Bilophila	0.404338	FALSE
Baxter et al.	Cancer	Genus	g_Blautia	0.122334	FALSE
Baxter et al.	Cancer	Genus	g_Butyricicoccus	0.00216049	TRUE
Baxter et al.	Cancer	Genus	g_Butyricimonas	0.921926	FALSE
Baxter et al.	Cancer	Genus	g_Butyrivibrio	0.360205	FALSE
Baxter et al.	Cancer	Genus	g_CAG-352	0.798892	FALSE
Baxter et al.	Cancer	Genus	g_CAG-56	0.118089	FALSE
Baxter et al.	Cancer	Genus	g_Campylobacter	0.890519	FALSE
Baxter et al.	Cancer	Genus	g_Candidatus_Soleaferrea	0.0382335	TRUE
Baxter et al.	Cancer	Genus	g_Candidatus_Stoquefichus	0.713428	FALSE
Baxter et al.	Cancer	Genus	g_Catenibacillus	0.0382335	TRUE
Baxter et al.	Cancer	Genus	g_Catenibacterium	0.262123	FALSE
Baxter et al.	Cancer	Genus	g_CHKCI002	0.140341	FALSE
Baxter et al.	Cancer	Genus	g_Chloroplast	0.00701995	TRUE
Baxter et al.	Cancer	Genus	g_Christensenella	0.763678	FALSE
Baxter et al.	Cancer	Genus	g_Christensenellaceae_R-7_group	0.984628	FALSE
Baxter et al.	Cancer	Genus	g_Cloacibacillus	0.516178	FALSE
Baxter et al.	Cancer	Genus	g_Clostridia_UCG-014	0.890519	FALSE
Baxter et al.	Cancer	Genus	g_Clostridia_vadinBB60_group	0.432057	FALSE
Baxter et al.	Cancer	Genus	g_Clostridium_sensu_stricto_1	0.428476	FALSE
Baxter et al.	Cancer	Genus	g_Colidextribacter	0.475609	FALSE
Baxter et al.	Cancer	Genus	g_Collinsella	0.050718	FALSE
Baxter et al.	Cancer	Genus	g_Coprobacillus	0.728411	FALSE
Baxter et al.	Cancer	Genus	g_Coprobacter	0.87125	FALSE
Baxter et al.	Cancer	Genus	g_Coprococcus	0.666979	FALSE
Baxter et al.	Cancer	Genus	g_Corynebacterium	0.163677	FALSE
Baxter et al.	Cancer	Genus	g_Defluviitaleaceae_UCG-011	0.429197	FALSE
Baxter et al.	Cancer	Genus	g_Desulfovibrio	0.0355763	TRUE
Baxter et al.	Cancer	Genus	g_Dialister	0.441815	FALSE
Baxter et al.	Cancer	Genus	g_Dielma	0.360205	FALSE
Baxter et al.	Cancer	Genus	g_Dorea	0.763678	FALSE
Baxter et al.	Cancer	Genus	g_DTU014	0.360205	FALSE
Baxter et al.	Cancer	Genus	g_DTU089	0.289911	FALSE
Baxter et al.	Cancer	Genus	g_Eggerthella	0.99379	FALSE
Baxter et al.	Cancer	Genus	g_Eisenbergiella	0.675044	FALSE
Baxter et al.	Cancer	Genus	g_Enterococcus	0.432057	FALSE
Baxter et al.	Cancer	Genus	g_Enterorhabdus	0.416448	FALSE
Baxter et al.	Cancer	Genus	g_Erysipelatoclostridium	0.0382335	TRUE
Baxter et al.	Cancer	Genus	g_Erysipelotrichaceae_UCG-003	0.205137	FALSE
Baxter et al.	Cancer	Genus	g_Escherichia-Shigella	0.951644	FALSE
Baxter et al.	Cancer	Genus	g_Eubacterium	0.634256	FALSE
Baxter et al.	Cancer	Genus	g_Faecalibacterium	0.140341	FALSE
Baxter et al.	Cancer	Genus	g_Faecalitalea	0.849507	FALSE
Baxter et al.	Cancer	Genus	g_Family_XIII_AD3011_group	0.652209	FALSE
Baxter et al.	Cancer	Genus	g_Family_XIII_UCG-001	0.118089	FALSE
Baxter et al.	Cancer	Genus	g_Flavonifractor	0.432057	FALSE
Baxter et al.	Cancer	Genus	g_Fournierella	0.382506	FALSE
Baxter et al.	Cancer	Genus	g_Frisingicoccus	0.0936148	FALSE
Baxter et al.	Cancer	Genus	g_Fusicatenibacter	0.0188693	TRUE
Baxter et al.	Cancer	Genus	g_Fusobacterium	3.69211e-05	TRUE
Baxter et al.	Cancer	Genus	g_Gastranaerophilales	0.328384	FALSE
Baxter et al.	Cancer	Genus	g_GCA-900066575	0.999228	FALSE
Baxter et al.	Cancer	Genus	g_GCA-900066755	0.94799	FALSE
Baxter et al.	Cancer	Genus	g_Gemella	0.382506	FALSE
Baxter et al.	Cancer	Genus	g_Gordonibacter	0.119482	FALSE
Baxter et al.	Cancer	Genus	g_Granulicatella	0.103411	FALSE
Baxter et al.	Cancer	Genus	g_Haemophilus	0.000714293	TRUE
Baxter et al.	Cancer	Genus	g_Holdemanella	0.984628	FALSE
Baxter et al.	Cancer	Genus	g_Holdemania	0.328622	FALSE
Baxter et al.	Cancer	Genus	g_Howardella	0.289911	FALSE
Baxter et al.	Cancer	Genus	g_Hungatella	0.393042	FALSE
Baxter et al.	Cancer	Genus	g_Hydrogenoanaerobacterium	0.441815	FALSE
Baxter et al.	Cancer	Genus	g_Incertae_Sedis	0.118089	FALSE
Baxter et al.	Cancer	Genus	g_Intestinibacter	0.633643	FALSE
Baxter et al.	Cancer	Genus	g_Intestinimonas	0.360205	FALSE
Baxter et al.	Cancer	Genus	g_Izemoplasmatales	0.431467	FALSE
Baxter et al.	Cancer	Genus	g_Lachnoclostridium	0.675044	FALSE
Baxter et al.	Cancer	Genus	g_Lachnospira	0.090726	FALSE
Baxter et al.	Cancer	Genus	g_Lachnospiraceae_FCS020_group	0.631425	FALSE
Baxter et al.	Cancer	Genus	g_Lachnospiraceae_ND3007_group	0.843456	FALSE
Baxter et al.	Cancer	Genus	g_Lachnospiraceae_NK4A136_group	0.0843138	FALSE
Baxter et al.	Cancer	Genus	g_Lachnospiraceae_NK4B4_group	0.159416	FALSE
Baxter et al.	Cancer	Genus	g_Lachnospiraceae_UCG-001	0.0382335	TRUE
Baxter et al.	Cancer	Genus	g_Lachnospiraceae_UCG-004	0.272243	FALSE
Baxter et al.	Cancer	Genus	g_Lachnospiraceae_UCG-008	0.318008	FALSE
Baxter et al.	Cancer	Genus	g_Lachnospiraceae_UCG-009	0.425673	FALSE
Baxter et al.	Cancer	Genus	g_Lachnospiraceae_UCG-010	0.0959881	FALSE
Baxter et al.	Cancer	Genus	g_Lactobacillus	0.425673	FALSE
Baxter et al.	Cancer	Genus	g_Lactococcus	0.0678196	FALSE
Baxter et al.	Cancer	Genus	g_Lactonifactor	0.676822	FALSE
Baxter et al.	Cancer	Genus	g_Leuconostoc	0.193206	FALSE
Baxter et al.	Cancer	Genus	g_Marvinbryantia	0.492024	FALSE
Baxter et al.	Cancer	Genus	g_Megasphaera	0.289911	FALSE
Baxter et al.	Cancer	Genus	g_Merdibacter	0.00184742	TRUE
Baxter et al.	Cancer	Genus	g_Methanobrevibacter	0.114946	FALSE
Baxter et al.	Cancer	Genus	g_Methylobacterium-Methylorubrum	0.000804196	TRUE
Baxter et al.	Cancer	Genus	g_Mogibacterium	0.140341	FALSE
Baxter et al.	Cancer	Genus	g_Monoglobus	0.360205	FALSE
Baxter et al.	Cancer	Genus	g_Moryella	0.342697	FALSE
Baxter et al.	Cancer	Genus	g_Muribaculaceae	0.843456	FALSE
Baxter et al.	Cancer	Genus	g_NA	0.763678	FALSE
Baxter et al.	Cancer	Genus	g_Negativibacillus	0.631425	FALSE
Baxter et al.	Cancer	Genus	g_Neisseria	0.291118	FALSE
Baxter et al.	Cancer	Genus	g_NK4A214_group	0.226908	FALSE
Baxter et al.	Cancer	Genus	g_Odoribacter	0.926599	FALSE
Baxter et al.	Cancer	Genus	g_Oscillibacter	0.633643	FALSE
Baxter et al.	Cancer	Genus	g_Oscillospira	0.413273	FALSE
Baxter et al.	Cancer	Genus	g_Paenibacillus	0.633643	FALSE
Baxter et al.	Cancer	Genus	g_Paludicola	0.910029	FALSE
Baxter et al.	Cancer	Genus	g_Parabacteroides	0.752656	FALSE
Baxter et al.	Cancer	Genus	g_Paraprevotella	0.598911	FALSE
Baxter et al.	Cancer	Genus	g_Parasutterella	0.262123	FALSE
Baxter et al.	Cancer	Genus	g_Parvimonas	4.68273e-05	TRUE
Baxter et al.	Cancer	Genus	g_Peptococcus	0.752656	FALSE
Baxter et al.	Cancer	Genus	g_Peptoniphilus	0.785158	FALSE
Baxter et al.	Cancer	Genus	g_Peptostreptococcus	1.34949e-06	TRUE
Baxter et al.	Cancer	Genus	g_Phascolarctobacterium	0.890519	FALSE
Baxter et al.	Cancer	Genus	g_Phocea	0.0510624	FALSE
Baxter et al.	Cancer	Genus	g_Porphyromonas	9.7247e-09	TRUE
Baxter et al.	Cancer	Genus	g_Prevotella	0.103411	FALSE
Baxter et al.	Cancer	Genus	g_Prevotellaceae_UCG-001	0.122334	FALSE
Baxter et al.	Cancer	Genus	g_Pseudomonas	0.108197	FALSE
Baxter et al.	Cancer	Genus	g_RF39	0.382506	FALSE
Baxter et al.	Cancer	Genus	g_Romboutsia	0.113348	FALSE
Baxter et al.	Cancer	Genus	g_Roseburia	0.281253	FALSE
Baxter et al.	Cancer	Genus	g_Rothia	0.103411	FALSE
Baxter et al.	Cancer	Genus	g_Ruminiclostridium	0.397869	FALSE
Baxter et al.	Cancer	Genus	g_Ruminococcus	0.193206	FALSE
Baxter et al.	Cancer	Genus	g_S5-A14a	0	TRUE
Baxter et al.	Cancer	Genus	g_Sellimonas	0.99379	FALSE
Baxter et al.	Cancer	Genus	g_Senegalimassilia	0.843456	FALSE
Baxter et al.	Cancer	Genus	g_Shuttleworthia	0.103411	FALSE
Baxter et al.	Cancer	Genus	g_Slackia	0.736946	FALSE
Baxter et al.	Cancer	Genus	g_Solobacterium	0.954735	FALSE
Baxter et al.	Cancer	Genus	g_Streptococcus	0.147053	FALSE
Baxter et al.	Cancer	Genus	g_Subdoligranulum	0.429197	FALSE
Baxter et al.	Cancer	Genus	g_Sutterella	0.631425	FALSE
Baxter et al.	Cancer	Genus	g_Terrisporobacter	0.152704	FALSE
Baxter et al.	Cancer	Genus	g_Turicibacter	0.291118	FALSE
Baxter et al.	Cancer	Genus	g_Tyzzerella	0.204962	FALSE
Baxter et al.	Cancer	Genus	g_UBA1819	0.652209	FALSE
Baxter et al.	Cancer	Genus	g_UC5-1-2E3	0.573684	FALSE
Baxter et al.	Cancer	Genus	g_UCG-002	0.516178	FALSE
Baxter et al.	Cancer	Genus	g_UCG-003	0.586885	FALSE
Baxter et al.	Cancer	Genus	g_UCG-005	0.492024	FALSE
Baxter et al.	Cancer	Genus	g_UCG-008	0.99379	FALSE
Baxter et al.	Cancer	Genus	g_UCG-009	0.364631	FALSE
Baxter et al.	Cancer	Genus	g_UCG-010	0.99379	FALSE
Baxter et al.	Cancer	Genus	g_uncultured	0.954735	FALSE
Baxter et al.	Cancer	Genus	g_Veillonella	0.429197	FALSE
Baxter et al.	Cancer	Species	s_[Clostridium]_leptum	0.831006	FALSE
Baxter et al.	Cancer	Species	s_[Clostridium]_scindens	0.416258	FALSE
Baxter et al.	Cancer	Species	s_[Clostridium]_spiroforme	0.0554387	FALSE
Baxter et al.	Cancer	Species	s_[Eubacterium]_siraeum	0.889654	FALSE
Baxter et al.	Cancer	Species	s_Absiella_dolichum	0.565479	FALSE
Baxter et al.	Cancer	Species	s_Actinomyces_graevenitzii	0.802117	FALSE
Baxter et al.	Cancer	Species	s_Alistipes_indistinctus	0.831006	FALSE
Baxter et al.	Cancer	Species	s_Alistipes_inops	0.831006	FALSE
Baxter et al.	Cancer	Species	s_Alistipes_obesi	0.349846	FALSE
Baxter et al.	Cancer	Species	s_Alistipes_shahii	0.170362	FALSE
Baxter et al.	Cancer	Species	s_Alistipes_sp.	0.972486	FALSE
Baxter et al.	Cancer	Species	s_Anaerofustis_stercorihominis	0.865038	FALSE
Baxter et al.	Cancer	Species	s_Anaerotruncus_sp.	0.264432	FALSE
Baxter et al.	Cancer	Species	s_bacterium_YE57	0.928418	FALSE
Baxter et al.	Cancer	Species	s_Bacteroides_eggerthii	0.82569	FALSE
Baxter et al.	Cancer	Species	s_Bacteroides_intestinalis	0.913911	FALSE
Baxter et al.	Cancer	Species	s_Bacteroides_massiliensis	0.708139	FALSE
Baxter et al.	Cancer	Species	s_Bacteroides_ovatus	0.972486	FALSE
Baxter et al.	Cancer	Species	s_Bacteroides_plebeius	0.972486	FALSE
Baxter et al.	Cancer	Species	s_Bacteroides_salyersiae	0.416258	FALSE
Baxter et al.	Cancer	Species	s_Bacteroides_sp.	0.77287	FALSE
Baxter et al.	Cancer	Species	s_Bacteroides_stercoris	0.889654	FALSE
Baxter et al.	Cancer	Species	s_Bacteroides_vulgatus	0.264432	FALSE
Baxter et al.	Cancer	Species	s_Blautia_hydrogenotrophica	0.715489	FALSE
Baxter et al.	Cancer	Species	s_Blautia_sp.	0.416258	FALSE
Baxter et al.	Cancer	Species	s_Christensenella_massiliensis	0.464689	FALSE
Baxter et al.	Cancer	Species	s_Christensenella_minuta	0.565479	FALSE
Baxter et al.	Cancer	Species	s_Christensenella_sp.	0.889654	FALSE
Baxter et al.	Cancer	Species	s_Cloacibacillus_evryensis	0.416258	FALSE
Baxter et al.	Cancer	Species	s_Clostridiales_bacterium	0.224657	FALSE
Baxter et al.	Cancer	Species	s_Clostridium_perfringens	0.565479	FALSE
Baxter et al.	Cancer	Species	s_Clostridium_sp.	0.565479	FALSE
Baxter et al.	Cancer	Species	s_Colidextribacter_massiliensis	0.972486	FALSE
Baxter et al.	Cancer	Species	s_Collinsella_stercoris	0.802117	FALSE
Baxter et al.	Cancer	Species	s_Coprococcus_eutactus	0.443796	FALSE
Baxter et al.	Cancer	Species	s_Corynebacterium_durum	0.52201	FALSE
Baxter et al.	Cancer	Species	s_Desulfovibrio_desulfuricans	0.940288	FALSE
Baxter et al.	Cancer	Species	s_Eubacterium_ramulus	0.781776	FALSE
Baxter et al.	Cancer	Species	s_Faecalitalea_cylindroides	0.925535	FALSE
Baxter et al.	Cancer	Species	s_gut_metagenome	0.973497	FALSE
Baxter et al.	Cancer	Species	s_human_gut	0.973497	FALSE
Baxter et al.	Cancer	Species	s_Lachnospiraceae_bacterium	0.256859	FALSE
Baxter et al.	Cancer	Species	s_Lactococcus_lactis	0.125998	FALSE
Baxter et al.	Cancer	Species	s_Massiliomicrobiota_timonensis	0.104443	FALSE
Baxter et al.	Cancer	Species	s_Massiliprevotella_massiliensis	0.0554387	FALSE
Baxter et al.	Cancer	Species	s_metagenome	0.781776	FALSE
Baxter et al.	Cancer	Species	s_Mogibacterium_diversum	0.781776	FALSE
Baxter et al.	Cancer	Species	s_Mordavella_sp.	0.416258	FALSE
Baxter et al.	Cancer	Species	s_NA	0.416258	FALSE
Baxter et al.	Cancer	Species	s_Parabacteroides_distasonis	0.125998	FALSE
Baxter et al.	Cancer	Species	s_Parabacteroides_johnsonii	0.77287	FALSE
Baxter et al.	Cancer	Species	s_Parabacteroides_merdae	0.773837	FALSE
Baxter et al.	Cancer	Species	s_Porphyromonas_asaccharolytica	1.03601e-09	TRUE
Baxter et al.	Cancer	Species	s_Ruminococcaceae_bacterium	0.416258	FALSE
Baxter et al.	Cancer	Species	s_Ruminococcus_bicirculans	0.565479	FALSE
Baxter et al.	Cancer	Species	s_Ruminococcus_lactaris	0.925594	FALSE
Baxter et al.	Cancer	Species	s_Ruminococcus_sp.	0.940288	FALSE
Baxter et al.	Cancer	Species	s_Schaalia_odontolytica	0.773837	FALSE
Baxter et al.	Cancer	Species	s_Solobacterium_moorei	0.773837	FALSE
Baxter et al.	Cancer	Species	s_Streptococcus_mutans	0.416258	FALSE
Baxter et al.	Cancer	Species	s_Streptococcus_salivarius	0.0554387	FALSE
Baxter et al.	Cancer	Species	s_Tyzzerella_sp.	0.125998	FALSE
Baxter et al.	Cancer	Species	s_uncultured_Alistipes	0.972486	FALSE
Baxter et al.	Cancer	Species	s_uncultured_Anaerovorax	0	TRUE
Baxter et al.	Cancer	Species	s_uncultured_bacterium	0.865038	FALSE
Baxter et al.	Cancer	Species	s_uncultured_Bacteroidales	0.973497	FALSE
Baxter et al.	Cancer	Species	s_uncultured_Blautia	0.136156	FALSE
Baxter et al.	Cancer	Species	s_uncultured_Clostridia	0.565479	FALSE
Baxter et al.	Cancer	Species	s_uncultured_Clostridiaceae	0.831006	FALSE
Baxter et al.	Cancer	Species	s_uncultured_Clostridiales	0.889654	FALSE
Baxter et al.	Cancer	Species	s_uncultured_Clostridium	0.189013	FALSE
Baxter et al.	Cancer	Species	s_uncultured_Dorea	0.565479	FALSE
Baxter et al.	Cancer	Species	s_uncultured_Eubacteriaceae	0.637336	FALSE
Baxter et al.	Cancer	Species	s_uncultured_Eubacterium	0.773837	FALSE
Baxter et al.	Cancer	Species	s_uncultured_Firmicutes	0.125998	FALSE
Baxter et al.	Cancer	Species	s_uncultured_Lachnospiraceae	0.565479	FALSE
Baxter et al.	Cancer	Species	s_uncultured_marine	0.781776	FALSE
Baxter et al.	Cancer	Species	s_uncultured_organism	0.565479	FALSE
Baxter et al.	Cancer	Species	s_uncultured_Peptococcaceae	0.416258	FALSE
Baxter et al.	Cancer	Species	s_uncultured_prokaryote	0.889654	FALSE
Baxter et al.	Cancer	Species	s_uncultured_Roseburia	0.889654	FALSE
Baxter et al.	Cancer	Species	s_uncultured_rumen	0.76979	FALSE
Baxter et al.	Cancer	Species	s_uncultured_Ruminococcaceae	0.718354	FALSE
Baxter et al.	Cancer	Species	s_uncultured_Ruminococcus	0.773837	FALSE
Baxter et al.	Cancer	Species	s_uncultured_Thermoanaerobacterales	0.354472	FALSE
Baxter et al.	Cancer	Species	s_uncultured_Veillonellaceae	0.565479	FALSE
Baxter et al.	Cancer	Species	s_unidentified	0.974373	FALSE
Zeller et al.	Cancer	Phylum	p_Actinobacteriota	0.00364791	TRUE
Zeller et al.	Cancer	Phylum	p_Bacteroidota	0.780317	FALSE
Zeller et al.	Cancer	Phylum	p_Campilobacterota	0.0263417	TRUE
Zeller et al.	Cancer	Phylum	p_Cyanobacteria	0.591392	FALSE
Zeller et al.	Cancer	Phylum	p_Desulfobacterota	0.591392	FALSE
Zeller et al.	Cancer	Phylum	p_Euryarchaeota	0.591392	FALSE
Zeller et al.	Cancer	Phylum	p_Firmicutes	0.000197982	TRUE
Zeller et al.	Cancer	Phylum	p_Fusobacteriota	0.0167977	TRUE
Zeller et al.	Cancer	Phylum	p_NA	0.0167977	TRUE
Zeller et al.	Cancer	Phylum	p_Proteobacteria	0.888629	FALSE
Zeller et al.	Cancer	Phylum	p_Spirochaetota	0.0263417	TRUE
Zeller et al.	Cancer	Phylum	p_Synergistota	0.567377	FALSE
Zeller et al.	Cancer	Phylum	p_Thermoplasmatota	0.589396	FALSE
Zeller et al.	Cancer	Phylum	p_Verrucomicrobiota	0.567377	FALSE
Zeller et al.	Cancer	Class	c_Actinobacteria	0.0101724	TRUE
Zeller et al.	Cancer	Class	c_Alphaproteobacteria	0.907792	FALSE
Zeller et al.	Cancer	Class	c_Bacilli	0.0101724	TRUE
Zeller et al.	Cancer	Class	c_Bacteroidia	0.907792	FALSE
Zeller et al.	Cancer	Class	c_Campylobacteria	0.239722	FALSE
Zeller et al.	Cancer	Class	c_Clostridia	0.00142238	TRUE
Zeller et al.	Cancer	Class	c_Coriobacteriia	0.6866	FALSE
Zeller et al.	Cancer	Class	c_Cyanobacteriia	0.0135566	TRUE
Zeller et al.	Cancer	Class	c_Desulfovibrionia	0.561441	FALSE
Zeller et al.	Cancer	Class	c_Fusobacteriia	0.0101724	TRUE
Zeller et al.	Cancer	Class	c_Gammaproteobacteria	0.561441	FALSE
Zeller et al.	Cancer	Class	c_Incertae_Sedis	0.907792	FALSE
Zeller et al.	Cancer	Class	c_Lentisphaeria	0.934685	FALSE
Zeller et al.	Cancer	Class	c_Methanobacteria	0.605133	FALSE
Zeller et al.	Cancer	Class	c_NA	0.561441	FALSE
Zeller et al.	Cancer	Class	c_Negativicutes	0.907792	FALSE
Zeller et al.	Cancer	Class	c_Spirochaetia	0.239722	FALSE
Zeller et al.	Cancer	Class	c_Synergistia	0.894756	FALSE
Zeller et al.	Cancer	Class	c_Thermoplasmata	0.907792	FALSE
Zeller et al.	Cancer	Class	c_uncultured	0	TRUE
Zeller et al.	Cancer	Class	c_Vampirivibrionia	0.907792	FALSE
Zeller et al.	Cancer	Class	c_Verrucomicrobiae	0.561441	FALSE
Zeller et al.	Cancer	Order	o_Acholeplasmatales	0.517867	FALSE
Zeller et al.	Cancer	Order	o_Acidaminococcales	0.332562	FALSE
Zeller et al.	Cancer	Order	o_Actinomycetales	0.888837	FALSE
Zeller et al.	Cancer	Order	o_Aeromonadales	0.781032	FALSE
Zeller et al.	Cancer	Order	o_Bacillales	0.0204025	TRUE
Zeller et al.	Cancer	Order	o_Bacteroidales	0.22164	FALSE
Zeller et al.	Cancer	Order	o_Bifidobacteriales	0.217716	FALSE
Zeller et al.	Cancer	Order	o_Brevibacillales	0.947261	FALSE
Zeller et al.	Cancer	Order	o_Burkholderiales	0.947261	FALSE
Zeller et al.	Cancer	Order	o_Campylobacterales	0.714721	FALSE
Zeller et al.	Cancer	Order	o_Caulobacterales	0.291976	FALSE
Zeller et al.	Cancer	Order	o_Chloroplast	0.714721	FALSE
Zeller et al.	Cancer	Order	o_Christensenellales	0.262923	FALSE
Zeller et al.	Cancer	Order	o_Clostridia	0.262923	FALSE
Zeller et al.	Cancer	Order	o_Clostridia_UCG-014	0.947261	FALSE
Zeller et al.	Cancer	Order	o_Clostridia_vadinBB60_group	0.22164	FALSE
Zeller et al.	Cancer	Order	o_Clostridiales	0.947261	FALSE
Zeller et al.	Cancer	Order	o_Coriobacteriales	0.8667	FALSE
Zeller et al.	Cancer	Order	o_Corynebacteriales	0.789462	FALSE
Zeller et al.	Cancer	Order	o_Desulfovibrionales	0.11781	FALSE
Zeller et al.	Cancer	Order	o_DTU014	0.0840634	FALSE
Zeller et al.	Cancer	Order	o_Enterobacterales	0.0204025	TRUE
Zeller et al.	Cancer	Order	o_Erysipelotrichales	0.907163	FALSE
Zeller et al.	Cancer	Order	o_Eubacteriales	0.928741	FALSE
Zeller et al.	Cancer	Order	o_Flavobacteriales	0.31457	FALSE
Zeller et al.	Cancer	Order	o_Frankiales	0.241217	FALSE
Zeller et al.	Cancer	Order	o_Fusobacteriales	0.00143926	TRUE
Zeller et al.	Cancer	Order	o_Gastranaerophilales	0.636758	FALSE
Zeller et al.	Cancer	Order	o_Izemoplasmatales	0.714721	FALSE
Zeller et al.	Cancer	Order	o_Lachnospirales	0.547119	FALSE
Zeller et al.	Cancer	Order	o_Lactobacillales	0.217716	FALSE
Zeller et al.	Cancer	Order	o_Methanobacteriales	0.22164	FALSE
Zeller et al.	Cancer	Order	o_Methanomassiliicoccales	0.547119	FALSE
Zeller et al.	Cancer	Order	o_Micrococcales	0.947261	FALSE
Zeller et al.	Cancer	Order	o_Monoglobales	0.68976	FALSE
Zeller et al.	Cancer	Order	o_NA	0.761541	FALSE
Zeller et al.	Cancer	Order	o_Opitutales	0.789462	FALSE
Zeller et al.	Cancer	Order	o_Oscillospirales	0.920324	FALSE
Zeller et al.	Cancer	Order	o_Pasteurellales	0.947261	FALSE
Zeller et al.	Cancer	Order	o_Peptococcales	0.643758	FALSE
Zeller et al.	Cancer	Order	o_Peptostreptococcales-Tissierellales	0.947261	FALSE
Zeller et al.	Cancer	Order	o_Pseudomonadales	0.24837	FALSE
Zeller et al.	Cancer	Order	o_RF39	0.714721	FALSE
Zeller et al.	Cancer	Order	o_Rhizobiales	0.217716	FALSE
Zeller et al.	Cancer	Order	o_Rhodobacterales	0.217716	FALSE
Zeller et al.	Cancer	Order	o_Rhodospirillales	0.679434	FALSE
Zeller et al.	Cancer	Order	o_Rickettsiales	0	TRUE
Zeller et al.	Cancer	Order	o_Sphingomonadales	0.217716	FALSE
Zeller et al.	Cancer	Order	o_Spirochaetales	0.947261	FALSE
Zeller et al.	Cancer	Order	o_Staphylococcales	0.928741	FALSE
Zeller et al.	Cancer	Order	o_Synergistales	0.714721	FALSE
Zeller et al.	Cancer	Order	o_uncultured	0.498376	FALSE
Zeller et al.	Cancer	Order	o_Veillonellales-Selenomonadales	0.433872	FALSE
Zeller et al.	Cancer	Order	o_Verrucomicrobiales	0.232213	FALSE
Zeller et al.	Cancer	Order	o_Victivallales	0.544302	FALSE
Zeller et al.	Cancer	Family	f_[Clostridium]_methylpentosum_group	0.651636	FALSE
Zeller et al.	Cancer	Family	f_[Eubacterium]_coprostanoligenes_group	0.458965	FALSE
Zeller et al.	Cancer	Family	f_Acholeplasmataceae	0.350459	FALSE
Zeller et al.	Cancer	Family	f_Acidaminococcaceae	0.463421	FALSE
Zeller et al.	Cancer	Family	f_Actinomycetaceae	0.679494	FALSE
Zeller et al.	Cancer	Family	f_Aerococcaceae	0.350459	FALSE
Zeller et al.	Cancer	Family	f_Akkermansiaceae	0.350459	FALSE
Zeller et al.	Cancer	Family	f_Anaerofustaceae	0.243638	FALSE
Zeller et al.	Cancer	Family	f_Anaerovoracaceae	0.865944	FALSE
Zeller et al.	Cancer	Family	f_Atopobiaceae	0.829336	FALSE
Zeller et al.	Cancer	Family	f_Bacteroidaceae	0.463421	FALSE
Zeller et al.	Cancer	Family	f_Barnesiellaceae	0.893653	FALSE
Zeller et al.	Cancer	Family	f_Beijerinckiaceae	0.11295	FALSE
Zeller et al.	Cancer	Family	f_Bifidobacteriaceae	0.12851	FALSE
Zeller et al.	Cancer	Family	f_Brevibacillaceae	0.729817	FALSE
Zeller et al.	Cancer	Family	f_Butyricicoccaceae	0.813129	FALSE
Zeller et al.	Cancer	Family	f_Campylobacteraceae	0	TRUE
Zeller et al.	Cancer	Family	f_Carnobacteriaceae	0.829336	FALSE
Zeller et al.	Cancer	Family	f_Caulobacteraceae	0.463421	FALSE
Zeller et al.	Cancer	Family	f_Chloroplast	0.350459	FALSE
Zeller et al.	Cancer	Family	f_Christensenellaceae	0.463421	FALSE
Zeller et al.	Cancer	Family	f_Clostridia_UCG-014	0.918176	FALSE
Zeller et al.	Cancer	Family	f_Clostridia_vadinBB60_group	0.350459	FALSE
Zeller et al.	Cancer	Family	f_Clostridiaceae	0.865944	FALSE
Zeller et al.	Cancer	Family	f_Comamonadaceae	0.463421	FALSE
Zeller et al.	Cancer	Family	f_Coriobacteriales_Incertae_Sedis	0.906824	FALSE
Zeller et al.	Cancer	Family	f_Corynebacteriaceae	0.463421	FALSE
Zeller et al.	Cancer	Family	f_Defluviitaleaceae	0.22968	FALSE
Zeller et al.	Cancer	Family	f_Desulfovibrionaceae	0.227624	FALSE
Zeller et al.	Cancer	Family	f_DTU014	0.243638	FALSE
Zeller et al.	Cancer	Family	f_Eggerthellaceae	0.463421	FALSE
Zeller et al.	Cancer	Family	f_Enterobacteriaceae	0.0516684	FALSE
Zeller et al.	Cancer	Family	f_Enterococcaceae	0.940615	FALSE
Zeller et al.	Cancer	Family	f_Erysipelatoclostridiaceae	0.350459	FALSE
Zeller et al.	Cancer	Family	f_Erysipelotrichaceae	0.292526	FALSE
Zeller et al.	Cancer	Family	f_Eubacteriaceae	0.893653	FALSE
Zeller et al.	Cancer	Family	f_F082	0	TRUE
Zeller et al.	Cancer	Family	f_Flavobacteriaceae	0.963089	FALSE
Zeller et al.	Cancer	Family	f_Fusobacteriaceae	0.0129816	TRUE
Zeller et al.	Cancer	Family	f_Gastranaerophilales	0.794886	FALSE
Zeller et al.	Cancer	Family	f_Gemellaceae	0.931596	FALSE
Zeller et al.	Cancer	Family	f_Geodermatophilaceae	0.433954	FALSE
Zeller et al.	Cancer	Family	f_Hafniaceae	0.865944	FALSE
Zeller et al.	Cancer	Family	f_Hungateiclostridiaceae	0.463421	FALSE
Zeller et al.	Cancer	Family	f_Izemoplasmatales	0.893653	FALSE
Zeller et al.	Cancer	Family	f_Lachnospiraceae	0.243638	FALSE
Zeller et al.	Cancer	Family	f_Lactobacillaceae	0.484264	FALSE
Zeller et al.	Cancer	Family	f_Leptotrichiaceae	0	TRUE
Zeller et al.	Cancer	Family	f_Leuconostocaceae	0.350459	FALSE
Zeller et al.	Cancer	Family	f_Marinifilaceae	0.12851	FALSE
Zeller et al.	Cancer	Family	f_Methanobacteriaceae	0.350459	FALSE
Zeller et al.	Cancer	Family	f_Methanomethylophilaceae	0.729817	FALSE
Zeller et al.	Cancer	Family	f_Microbacteriaceae	0.679494	FALSE
Zeller et al.	Cancer	Family	f_Micrococcaceae	0.668586	FALSE
Zeller et al.	Cancer	Family	f_Mitochondria	0	TRUE
Zeller et al.	Cancer	Family	f_Monoglobaceae	0.463421	FALSE
Zeller et al.	Cancer	Family	f_Moraxellaceae	0.22968	FALSE
Zeller et al.	Cancer	Family	f_Muribaculaceae	0.918176	FALSE
Zeller et al.	Cancer	Family	f_NA	0.673909	FALSE
Zeller et al.	Cancer	Family	f_Neisseriaceae	0.918176	FALSE
Zeller et al.	Cancer	Family	f_Oscillospiraceae	0.109655	FALSE
Zeller et al.	Cancer	Family	f_Oscillospirales	0.717294	FALSE
Zeller et al.	Cancer	Family	f_Oxalobacteraceae	0.0967323	FALSE
Zeller et al.	Cancer	Family	f_Pasteurellaceae	0.865944	FALSE
Zeller et al.	Cancer	Family	f_Peptococcaceae	0.799996	FALSE
Zeller et al.	Cancer	Family	f_Peptostreptococcaceae	0.931596	FALSE
Zeller et al.	Cancer	Family	f_Peptostreptococcales-Tissierellales	0.240517	FALSE
Zeller et al.	Cancer	Family	f_Planococcaceae	0.0402809	TRUE
Zeller et al.	Cancer	Family	f_Porphyromonadaceae	0.0455359	TRUE
Zeller et al.	Cancer	Family	f_Prevotellaceae	0.893653	FALSE
Zeller et al.	Cancer	Family	f_Pseudomonadaceae	0.453777	FALSE
Zeller et al.	Cancer	Family	f_Puniceicoccaceae	0.930286	FALSE
Zeller et al.	Cancer	Family	f_RF39	0.60868	FALSE
Zeller et al.	Cancer	Family	f_Rhodobacteraceae	0.350459	FALSE
Zeller et al.	Cancer	Family	f_Rikenellaceae	0.11295	FALSE
Zeller et al.	Cancer	Family	f_Ruminococcaceae	0.463421	FALSE
Zeller et al.	Cancer	Family	f_Selenomonadaceae	0.453777	FALSE
Zeller et al.	Cancer	Family	f_Sphingomonadaceae	0.350459	FALSE
Zeller et al.	Cancer	Family	f_Spirochaetaceae	0.865944	FALSE
Zeller et al.	Cancer	Family	f_Staphylococcaceae	0.243638	FALSE
Zeller et al.	Cancer	Family	f_Streptococcaceae	0.111282	FALSE
Zeller et al.	Cancer	Family	f_Succinivibrionaceae	0.906824	FALSE
Zeller et al.	Cancer	Family	f_Sutterellaceae	0.717294	FALSE
Zeller et al.	Cancer	Family	f_Synergistaceae	0.865944	FALSE
Zeller et al.	Cancer	Family	f_Tannerellaceae	0.11295	FALSE
Zeller et al.	Cancer	Family	f_UCG-010	0.86696	FALSE
Zeller et al.	Cancer	Family	f_UCG-011	0.60868	FALSE
Zeller et al.	Cancer	Family	f_uncultured	0.578673	FALSE
Zeller et al.	Cancer	Family	f_vadinBE97	0.992163	FALSE
Zeller et al.	Cancer	Family	f_Veillonellaceae	0.679494	FALSE
Zeller et al.	Cancer	Family	f_Victivallaceae	0.813129	FALSE
Zeller et al.	Cancer	Family	f_Weeksellaceae	0.828377	FALSE
Zeller et al.	Cancer	Family	f_Xanthobacteraceae	0.673909	FALSE
Zeller et al.	Cancer	Family	f_Yersiniaceae	0.829336	FALSE
Zeller et al.	Cancer	Genus	g_[Clostridium]_innocuum_group	0.942549	FALSE
Zeller et al.	Cancer	Genus	g_[Clostridium]_methylpentosum_group	0.685693	FALSE
Zeller et al.	Cancer	Genus	g_[Eubacterium]_brachy_group	0.829259	FALSE
Zeller et al.	Cancer	Genus	g_[Eubacterium]_coprostanoligenes_group	0.489532	FALSE
Zeller et al.	Cancer	Genus	g_[Eubacterium]_eligens_group	0.029863	TRUE
Zeller et al.	Cancer	Genus	g_[Eubacterium]_fissicatena_group	0.701465	FALSE
Zeller et al.	Cancer	Genus	g_[Eubacterium]_hallii_group	0.149054	FALSE
Zeller et al.	Cancer	Genus	g_[Eubacterium]_nodatum_group	0.829259	FALSE
Zeller et al.	Cancer	Genus	g_[Eubacterium]_oxidoreducens_group	0.103709	FALSE
Zeller et al.	Cancer	Genus	g_[Eubacterium]_ruminantium_group	0.733473	FALSE
Zeller et al.	Cancer	Genus	g_[Eubacterium]_siraeum_group	0.969169	FALSE
Zeller et al.	Cancer	Genus	g_[Eubacterium]_ventriosum_group	0.225025	FALSE
Zeller et al.	Cancer	Genus	g_[Eubacterium]_xylanophilum_group	0.383857	FALSE
Zeller et al.	Cancer	Genus	g_[Ruminococcus]_gauvreauii_group	0.40067	FALSE
Zeller et al.	Cancer	Genus	g_[Ruminococcus]_gnavus_group	0.995704	FALSE
Zeller et al.	Cancer	Genus	g_[Ruminococcus]_torques_group	0.749004	FALSE
Zeller et al.	Cancer	Genus	g_Acidaminococcus	0.876603	FALSE
Zeller et al.	Cancer	Genus	g_Acinetobacter	0.255664	FALSE
Zeller et al.	Cancer	Genus	g_Actinomyces	0.749004	FALSE
Zeller et al.	Cancer	Genus	g_Afipia	0.715609	FALSE
Zeller et al.	Cancer	Genus	g_Agathobacter	0.12361	FALSE
Zeller et al.	Cancer	Genus	g_Akkermansia	0.430296	FALSE
Zeller et al.	Cancer	Genus	g_Alistipes	0.103709	FALSE
Zeller et al.	Cancer	Genus	g_Allisonella	0.991595	FALSE
Zeller et al.	Cancer	Genus	g_Alloprevotella	0.953453	FALSE
Zeller et al.	Cancer	Genus	g_Alloscardovia	0.545157	FALSE
Zeller et al.	Cancer	Genus	g_Anaerococcus	0.941678	FALSE
Zeller et al.	Cancer	Genus	g_Anaerofilum	0.906271	FALSE
Zeller et al.	Cancer	Genus	g_Anaerofustis	0.255664	FALSE
Zeller et al.	Cancer	Genus	g_Anaeroplasma	0.430296	FALSE
Zeller et al.	Cancer	Genus	g_Anaerosporobacter	0.46895	FALSE
Zeller et al.	Cancer	Genus	g_Anaerostignum	0.955033	FALSE
Zeller et al.	Cancer	Genus	g_Anaerostipes	0.0258151	TRUE
Zeller et al.	Cancer	Genus	g_Anaerotruncus	0.103709	FALSE
Zeller et al.	Cancer	Genus	g_Angelakisella	0.969959	FALSE
Zeller et al.	Cancer	Genus	g_Atopobium	0.545157	FALSE
Zeller et al.	Cancer	Genus	g_Bacteroides	0.541791	FALSE
Zeller et al.	Cancer	Genus	g_Barnesiella	0.749004	FALSE
Zeller et al.	Cancer	Genus	g_Bifidobacterium	0.103709	FALSE
Zeller et al.	Cancer	Genus	g_Bilophila	0.204548	FALSE
Zeller et al.	Cancer	Genus	g_Blautia	0.12361	FALSE
Zeller et al.	Cancer	Genus	g_Brevibacillus	0.829259	FALSE
Zeller et al.	Cancer	Genus	g_Butyricicoccus	0.913781	FALSE
Zeller et al.	Cancer	Genus	g_Butyricimonas	0.068584	FALSE
Zeller et al.	Cancer	Genus	g_Butyrivibrio	0.907631	FALSE
Zeller et al.	Cancer	Genus	g_CAG-352	0.0258151	TRUE
Zeller et al.	Cancer	Genus	g_CAG-56	0.906271	FALSE
Zeller et al.	Cancer	Genus	g_Campylobacter	0	TRUE
Zeller et al.	Cancer	Genus	g_Candidatus_Soleaferrea	0.785639	FALSE
Zeller et al.	Cancer	Genus	g_Caproiciproducens	0.906271	FALSE
Zeller et al.	Cancer	Genus	g_Catenibacillus	0.651311	FALSE
Zeller et al.	Cancer	Genus	g_Catenibacterium	0.685693	FALSE
Zeller et al.	Cancer	Genus	g_Caulobacter	0.483218	FALSE
Zeller et al.	Cancer	Genus	g_Chloroplast	0.430296	FALSE
Zeller et al.	Cancer	Genus	g_Christensenella	0.643753	FALSE
Zeller et al.	Cancer	Genus	g_Christensenellaceae	0.969169	FALSE
Zeller et al.	Cancer	Genus	g_Christensenellaceae_R-7_group	0.635838	FALSE
Zeller et al.	Cancer	Genus	g_Cloacibacillus	0.741821	FALSE
Zeller et al.	Cancer	Genus	g_Cloacibacterium	0.906271	FALSE
Zeller et al.	Cancer	Genus	g_Clostridia_UCG-014	0.955673	FALSE
Zeller et al.	Cancer	Genus	g_Clostridia_vadinBB60_group	0.430296	FALSE
Zeller et al.	Cancer	Genus	g_Clostridium_sensu_stricto_1	0.907631	FALSE
Zeller et al.	Cancer	Genus	g_Colidextribacter	0.554918	FALSE
Zeller et al.	Cancer	Genus	g_Coprobacillus	0.651311	FALSE
Zeller et al.	Cancer	Genus	g_Coprobacter	0.879714	FALSE
Zeller et al.	Cancer	Genus	g_Coprococcus	0.40067	FALSE
Zeller et al.	Cancer	Genus	g_Coriobacteriaceae_UCG-002	0.906271	FALSE
Zeller et al.	Cancer	Genus	g_Corynebacterium	0.583257	FALSE
Zeller et al.	Cancer	Genus	g_Defluviitaleaceae_UCG-011	0.193767	FALSE
Zeller et al.	Cancer	Genus	g_Desulfovibrio	0.800263	FALSE
Zeller et al.	Cancer	Genus	g_Dialister	0.934815	FALSE
Zeller et al.	Cancer	Genus	g_Dielma	0.554918	FALSE
Zeller et al.	Cancer	Genus	g_Dorea	0.0983279	FALSE
Zeller et al.	Cancer	Genus	g_DTU014	0.255664	FALSE
Zeller et al.	Cancer	Genus	g_DTU089	0.103709	FALSE
Zeller et al.	Cancer	Genus	g_Eisenbergiella	0.252157	FALSE
Zeller et al.	Cancer	Genus	g_Enhydrobacter	0.969959	FALSE
Zeller et al.	Cancer	Genus	g_Enterococcus	0.969169	FALSE
Zeller et al.	Cancer	Genus	g_Erysipelatoclostridium	0.941678	FALSE
Zeller et al.	Cancer	Genus	g_Erysipelotrichaceae_UCG-003	0.442714	FALSE
Zeller et al.	Cancer	Genus	g_Escherichia-Shigella	0.0983279	FALSE
Zeller et al.	Cancer	Genus	g_Eubacterium	0.926636	FALSE
Zeller et al.	Cancer	Genus	g_F082	0	TRUE
Zeller et al.	Cancer	Genus	g_Faecalibacterium	0.907631	FALSE
Zeller et al.	Cancer	Genus	g_Faecalitalea	0.991595	FALSE
Zeller et al.	Cancer	Genus	g_Family_XIII_AD3011_group	0.741821	FALSE
Zeller et al.	Cancer	Genus	g_Family_XIII_UCG-001	0.907631	FALSE
Zeller et al.	Cancer	Genus	g_Fenollaria	0.954917	FALSE
Zeller et al.	Cancer	Genus	g_Finegoldia	0.12361	FALSE
Zeller et al.	Cancer	Genus	g_Flavonifractor	0.12361	FALSE
Zeller et al.	Cancer	Genus	g_Fournierella	0.913781	FALSE
Zeller et al.	Cancer	Genus	g_Frisingicoccus	0.0825884	FALSE
Zeller et al.	Cancer	Genus	g_Fusicatenibacter	0.204548	FALSE
Zeller et al.	Cancer	Genus	g_Fusobacterium	0.0151718	TRUE
Zeller et al.	Cancer	Genus	g_Gastranaerophilales	0.829259	FALSE
Zeller et al.	Cancer	Genus	g_GCA-900066575	0.435734	FALSE
Zeller et al.	Cancer	Genus	g_GCA-900066755	0.934815	FALSE
Zeller et al.	Cancer	Genus	g_Gemella	0.969169	FALSE
Zeller et al.	Cancer	Genus	g_Geodermatophilus	0.46895	FALSE
Zeller et al.	Cancer	Genus	g_Gordonibacter	0.435734	FALSE
Zeller et al.	Cancer	Genus	g_Granulicatella	0.906271	FALSE
Zeller et al.	Cancer	Genus	g_Haemophilus	0.906271	FALSE
Zeller et al.	Cancer	Genus	g_Hafnia-Obesumbacterium	0.906271	FALSE
Zeller et al.	Cancer	Genus	g_Holdemanella	0.913781	FALSE
Zeller et al.	Cancer	Genus	g_Holdemania	0.829259	FALSE
Zeller et al.	Cancer	Genus	g_Howardella	0.541791	FALSE
Zeller et al.	Cancer	Genus	g_Hungatella	0.0747851	FALSE
Zeller et al.	Cancer	Genus	g_Hydrogenoanaerobacterium	0.800263	FALSE
Zeller et al.	Cancer	Genus	g_Incertae_Sedis	0.46895	FALSE
Zeller et al.	Cancer	Genus	g_Intestinibacter	0.629642	FALSE
Zeller et al.	Cancer	Genus	g_Intestinimonas	0.204548	FALSE
Zeller et al.	Cancer	Genus	g_Izemoplasmatales	0.916028	FALSE
Zeller et al.	Cancer	Genus	g_Lachnoclostridium	0.430296	FALSE
Zeller et al.	Cancer	Genus	g_Lachnospira	0.0983279	FALSE
Zeller et al.	Cancer	Genus	g_Lachnospiraceae_FCS020_group	0.068584	FALSE
Zeller et al.	Cancer	Genus	g_Lachnospiraceae_NC2004_group	0.029863	TRUE
Zeller et al.	Cancer	Genus	g_Lachnospiraceae_ND3007_group	0.519163	FALSE
Zeller et al.	Cancer	Genus	g_Lachnospiraceae_NK4A136_group	0.435704	FALSE
Zeller et al.	Cancer	Genus	g_Lachnospiraceae_UCG-001	0.800263	FALSE
Zeller et al.	Cancer	Genus	g_Lachnospiraceae_UCG-003	0.651311	FALSE
Zeller et al.	Cancer	Genus	g_Lachnospiraceae_UCG-004	0.956423	FALSE
Zeller et al.	Cancer	Genus	g_Lachnospiraceae_UCG-008	0.430296	FALSE
Zeller et al.	Cancer	Genus	g_Lachnospiraceae_UCG-010	0.906271	FALSE
Zeller et al.	Cancer	Genus	g_Lactobacillus	0.554918	FALSE
Zeller et al.	Cancer	Genus	g_Lactococcus	0.749004	FALSE
Zeller et al.	Cancer	Genus	g_Lactonifactor	0.90638	FALSE
Zeller et al.	Cancer	Genus	g_Leptotrichia	0	TRUE
Zeller et al.	Cancer	Genus	g_Leuconostoc	0.430296	FALSE
Zeller et al.	Cancer	Genus	g_Lysinibacillus	0.029863	TRUE
Zeller et al.	Cancer	Genus	g_Mailhella	0.906271	FALSE
Zeller et al.	Cancer	Genus	g_Marvinbryantia	0.829259	FALSE
Zeller et al.	Cancer	Genus	g_Megamonas	0.955033	FALSE
Zeller et al.	Cancer	Genus	g_Megasphaera	0.991595	FALSE
Zeller et al.	Cancer	Genus	g_Merdibacter	0.906271	FALSE
Zeller et al.	Cancer	Genus	g_Methanobrevibacter	0.430296	FALSE
Zeller et al.	Cancer	Genus	g_Methanosphaera	0	TRUE
Zeller et al.	Cancer	Genus	g_Methylobacterium-Methylorubrum	0.0983279	FALSE
Zeller et al.	Cancer	Genus	g_Mitochondria	0	TRUE
Zeller et al.	Cancer	Genus	g_Mitsuokella	0.925372	FALSE
Zeller et al.	Cancer	Genus	g_Mogibacterium	0.907631	FALSE
Zeller et al.	Cancer	Genus	g_Monoglobus	0.545157	FALSE
Zeller et al.	Cancer	Genus	g_Moryella	0.876603	FALSE
Zeller et al.	Cancer	Genus	g_Muribaculaceae	0.913781	FALSE
Zeller et al.	Cancer	Genus	g_NA	0.907631	FALSE
Zeller et al.	Cancer	Genus	g_Negativibacillus	0.823348	FALSE
Zeller et al.	Cancer	Genus	g_NK4A214_group	0.906271	FALSE
Zeller et al.	Cancer	Genus	g_Novosphingobium	0	TRUE
Zeller et al.	Cancer	Genus	g_Odoribacter	0.583257	FALSE
Zeller et al.	Cancer	Genus	g_Olsenella	0.519011	FALSE
Zeller et al.	Cancer	Genus	g_Oribacterium	0.956423	FALSE
Zeller et al.	Cancer	Genus	g_Oscillibacter	0.430296	FALSE
Zeller et al.	Cancer	Genus	g_Oscillospira	0.029863	TRUE
Zeller et al.	Cancer	Genus	g_Paludicola	0.651311	FALSE
Zeller et al.	Cancer	Genus	g_Papillibacter	0.829259	FALSE
Zeller et al.	Cancer	Genus	g_Parabacteroides	0.103709	FALSE
Zeller et al.	Cancer	Genus	g_Paracoccus	0.430296	FALSE
Zeller et al.	Cancer	Genus	g_Paraprevotella	0.969959	FALSE
Zeller et al.	Cancer	Genus	g_Parasutterella	0.651311	FALSE
Zeller et al.	Cancer	Genus	g_Parvimonas	0.068584	FALSE
Zeller et al.	Cancer	Genus	g_Peptococcus	0.749004	FALSE
Zeller et al.	Cancer	Genus	g_Peptoniphilus	0.225025	FALSE
Zeller et al.	Cancer	Genus	g_Peptostreptococcus	0.00320029	TRUE
Zeller et al.	Cancer	Genus	g_Phascolarctobacterium	0.54409	FALSE
Zeller et al.	Cancer	Genus	g_Porphyromonas	0.0389111	TRUE
Zeller et al.	Cancer	Genus	g_Prevotella	0.907631	FALSE
Zeller et al.	Cancer	Genus	g_Prevotellaceae_NK3B31_group	0.969169	FALSE
Zeller et al.	Cancer	Genus	g_Prevotellaceae_UCG-001	0.829259	FALSE
Zeller et al.	Cancer	Genus	g_Pseudoflavonifractor	0.906271	FALSE
Zeller et al.	Cancer	Genus	g_Pseudomonas	0.519163	FALSE
Zeller et al.	Cancer	Genus	g_Pygmaiobacter	0.519011	FALSE
Zeller et al.	Cancer	Genus	g_Raoultibacter	0	TRUE
Zeller et al.	Cancer	Genus	g_RF39	0.685693	FALSE
Zeller et al.	Cancer	Genus	g_Rikenella	0.913781	FALSE
Zeller et al.	Cancer	Genus	g_Rikenellaceae_RC9_gut_group	0.944523	FALSE
Zeller et al.	Cancer	Genus	g_Romboutsia	0.103709	FALSE
Zeller et al.	Cancer	Genus	g_Roseburia	0.906271	FALSE
Zeller et al.	Cancer	Genus	g_Rothia	0.54409	FALSE
Zeller et al.	Cancer	Genus	g_Ruminiclostridium	0.567139	FALSE
Zeller et al.	Cancer	Genus	g_Ruminococcus	0.46895	FALSE
Zeller et al.	Cancer	Genus	g_Sanguibacteroides	0.829259	FALSE
Zeller et al.	Cancer	Genus	g_Sellimonas	0.643753	FALSE
Zeller et al.	Cancer	Genus	g_Shuttleworthia	0.969169	FALSE
Zeller et al.	Cancer	Genus	g_Solobacterium	0.706942	FALSE
Zeller et al.	Cancer	Genus	g_Sphingomonas	0.430296	FALSE
Zeller et al.	Cancer	Genus	g_Staphylococcus	0.252157	FALSE
Zeller et al.	Cancer	Genus	g_Streptococcus	0.0983279	FALSE
Zeller et al.	Cancer	Genus	g_Subdoligranulum	0.876603	FALSE
Zeller et al.	Cancer	Genus	g_Succinivibrio	0.969169	FALSE
Zeller et al.	Cancer	Genus	g_Sutterella	0.969959	FALSE
Zeller et al.	Cancer	Genus	g_Terrisporobacter	0.907631	FALSE
Zeller et al.	Cancer	Genus	g_Treponema	0.913781	FALSE
Zeller et al.	Cancer	Genus	g_Turicibacter	0.969169	FALSE
Zeller et al.	Cancer	Genus	g_Tuzzerella	0.969959	FALSE
Zeller et al.	Cancer	Genus	g_Tyzzerella	0.662669	FALSE
Zeller et al.	Cancer	Genus	g_UBA1819	0.224424	FALSE
Zeller et al.	Cancer	Genus	g_UC5-1-2E3	0.204548	FALSE
Zeller et al.	Cancer	Genus	g_UCG-002	0.829259	FALSE
Zeller et al.	Cancer	Genus	g_UCG-003	0.941678	FALSE
Zeller et al.	Cancer	Genus	g_UCG-004	0.956423	FALSE
Zeller et al.	Cancer	Genus	g_UCG-005	0.785639	FALSE
Zeller et al.	Cancer	Genus	g_UCG-007	0.927418	FALSE
Zeller et al.	Cancer	Genus	g_UCG-008	0.204548	FALSE
Zeller et al.	Cancer	Genus	g_UCG-009	0.907631	FALSE
Zeller et al.	Cancer	Genus	g_UCG-010	0.907631	FALSE
Zeller et al.	Cancer	Genus	g_UCG-011	0.685693	FALSE
Zeller et al.	Cancer	Genus	g_uncultured	0.54409	FALSE
Zeller et al.	Cancer	Genus	g_vadinBE97	0.991595	FALSE
Zeller et al.	Cancer	Genus	g_Veillonella	0.937025	FALSE
Zeller et al.	Cancer	Genus	g_Victivallaceae	0.906271	FALSE
Zeller et al.	Cancer	Genus	g_Victivallis	0.906271	FALSE
Zeller et al.	Cancer	Species	s_[Clostridium]_aldenense	0	TRUE
Zeller et al.	Cancer	Species	s_[Clostridium]_leptum	0.801098	FALSE
Zeller et al.	Cancer	Species	s_[Clostridium]_scindens	0.982984	FALSE
Zeller et al.	Cancer	Species	s_[Clostridium]_spiroforme	0.615544	FALSE
Zeller et al.	Cancer	Species	s_[Eubacterium]_siraeum	0.801098	FALSE
Zeller et al.	Cancer	Species	s_Alistipes_indistinctus	0.801098	FALSE
Zeller et al.	Cancer	Species	s_Alistipes_inops	0.20223	FALSE
Zeller et al.	Cancer	Species	s_Alistipes_obesi	0.961703	FALSE
Zeller et al.	Cancer	Species	s_Alistipes_putredinis	0.869802	FALSE
Zeller et al.	Cancer	Species	s_Alistipes_shahii	0.982984	FALSE
Zeller et al.	Cancer	Species	s_Alistipes_sp.	0.309711	FALSE
Zeller et al.	Cancer	Species	s_Alloscardovia_omnicolens	0.808097	FALSE
Zeller et al.	Cancer	Species	s_Anaerofustis_sp.	0.842648	FALSE
Zeller et al.	Cancer	Species	s_Anaerofustis_stercorihominis	0.982984	FALSE
Zeller et al.	Cancer	Species	s_Anaerotruncus_sp.	0.309711	FALSE
Zeller et al.	Cancer	Species	s_Azospirillum_sp.	0.801098	FALSE
Zeller et al.	Cancer	Species	s_bacterium_enrichment	0.232057	FALSE
Zeller et al.	Cancer	Species	s_bacterium_New	0.801098	FALSE
Zeller et al.	Cancer	Species	s_bacterium_YE57	0.961703	FALSE
Zeller et al.	Cancer	Species	s_Bacteroides_clarus	0.801098	FALSE
Zeller et al.	Cancer	Species	s_Bacteroides_coprocola	0.842648	FALSE
Zeller et al.	Cancer	Species	s_Bacteroides_eggerthii	0.982984	FALSE
Zeller et al.	Cancer	Species	s_Bacteroides_intestinalis	0.763961	FALSE
Zeller et al.	Cancer	Species	s_Bacteroides_massiliensis	0.982984	FALSE
Zeller et al.	Cancer	Species	s_Bacteroides_ovatus	0.982984	FALSE
Zeller et al.	Cancer	Species	s_Bacteroides_plebeius	0.842648	FALSE
Zeller et al.	Cancer	Species	s_Bacteroides_salyersiae	0.808097	FALSE
Zeller et al.	Cancer	Species	s_Bacteroides_sp.	0.235938	FALSE
Zeller et al.	Cancer	Species	s_Bacteroides_stercoris	0.961703	FALSE
Zeller et al.	Cancer	Species	s_Bacteroides_vulgatus	0.808097	FALSE
Zeller et al.	Cancer	Species	s_Bifidobacterium_animalis	0.961703	FALSE
Zeller et al.	Cancer	Species	s_Blautia_hydrogenotrophica	0.961703	FALSE
Zeller et al.	Cancer	Species	s_Catenibacillus_scindens	0.982984	FALSE
Zeller et al.	Cancer	Species	s_Christensenella_massiliensis	0.961703	FALSE
Zeller et al.	Cancer	Species	s_Christensenella_minuta	0.801098	FALSE
Zeller et al.	Cancer	Species	s_Christensenella_sp.	0.982984	FALSE
Zeller et al.	Cancer	Species	s_Cloacibacillus_porcorum	0.961703	FALSE
Zeller et al.	Cancer	Species	s_Clostridiaceae_bacterium	0.841469	FALSE
Zeller et al.	Cancer	Species	s_Clostridiales_bacterium	0.961703	FALSE
Zeller et al.	Cancer	Species	s_Clostridium_perfringens	0.982984	FALSE
Zeller et al.	Cancer	Species	s_Clostridium_sp.	0.106677	FALSE
Zeller et al.	Cancer	Species	s_Colidextribacter_massiliensis	0.961703	FALSE
Zeller et al.	Cancer	Species	s_Coprobacter_secundus	0.801098	FALSE
Zeller et al.	Cancer	Species	s_Coprococcus_eutactus	0.982984	FALSE
Zeller et al.	Cancer	Species	s_Corynebacterium_durum	0.502346	FALSE
Zeller et al.	Cancer	Species	s_Desulfovibrio_sp.	0.842648	FALSE
Zeller et al.	Cancer	Species	s_Dielma_sp.	0.961703	FALSE
Zeller et al.	Cancer	Species	s_Eubacterium_brachy	0.526431	FALSE
Zeller et al.	Cancer	Species	s_Eubacterium_limosum	0	TRUE
Zeller et al.	Cancer	Species	s_Eubacterium_ramulus	0.526431	FALSE
Zeller et al.	Cancer	Species	s_Eubacterium_sp.	0.982984	FALSE
Zeller et al.	Cancer	Species	s_Faecalitalea_cylindroides	0.961703	FALSE
Zeller et al.	Cancer	Species	s_Fusobacterium_necrophorum	0.979747	FALSE
Zeller et al.	Cancer	Species	s_gut_metagenome	0.842648	FALSE
Zeller et al.	Cancer	Species	s_human_gut	0.801098	FALSE
Zeller et al.	Cancer	Species	s_Lachnoclostridium_phocaeense	0.938825	FALSE
Zeller et al.	Cancer	Species	s_Lachnospiraceae_bacterium	0.527752	FALSE
Zeller et al.	Cancer	Species	s_Lactobacillus_delbrueckii	0.983185	FALSE
Zeller et al.	Cancer	Species	s_Lactobacillus_mucosae	0	TRUE
Zeller et al.	Cancer	Species	s_Lactobacillus_salivarius	0.982984	FALSE
Zeller et al.	Cancer	Species	s_Lactococcus_lactis	0.878334	FALSE
Zeller et al.	Cancer	Species	s_Leuconostoc_mesenteroides	0.801098	FALSE
Zeller et al.	Cancer	Species	s_Marseilla_massiliensis	0.869802	FALSE
Zeller et al.	Cancer	Species	s_Massiliomicrobiota_timonensis	0.914734	FALSE
Zeller et al.	Cancer	Species	s_Massiliprevotella_massiliensis	0.982984	FALSE
Zeller et al.	Cancer	Species	s_metagenome	0.309711	FALSE
Zeller et al.	Cancer	Species	s_Mogibacterium_diversum	0.982984	FALSE
Zeller et al.	Cancer	Species	s_Mogibacterium_timidum	0	TRUE
Zeller et al.	Cancer	Species	s_Mordavella_sp.	0.801098	FALSE
Zeller et al.	Cancer	Species	s_NA	0.526431	FALSE
Zeller et al.	Cancer	Species	s_Oscillibacter_sp.	0.961703	FALSE
Zeller et al.	Cancer	Species	s_Parabacteroides_distasonis	0.232057	FALSE
Zeller et al.	Cancer	Species	s_Parabacteroides_merdae	0.235938	FALSE
Zeller et al.	Cancer	Species	s_Porphyromonas_asaccharolytica	0	TRUE
Zeller et al.	Cancer	Species	s_Prevotella_sp.	0.502346	FALSE
Zeller et al.	Cancer	Species	s_Prevotellaceae_bacterium	0.982984	FALSE
Zeller et al.	Cancer	Species	s_Raoultibacter_massiliensis	0	TRUE
Zeller et al.	Cancer	Species	s_Rothia_mucilaginosa	0	TRUE
Zeller et al.	Cancer	Species	s_Ruminococcus_bicirculans	0.492574	FALSE
Zeller et al.	Cancer	Species	s_Ruminococcus_lactaris	0.982984	FALSE
Zeller et al.	Cancer	Species	s_Ruminococcus_sp.	0.961703	FALSE
Zeller et al.	Cancer	Species	s_Schaalia_odontolytica	0.982984	FALSE
Zeller et al.	Cancer	Species	s_Solobacterium_moorei	0.982984	FALSE
Zeller et al.	Cancer	Species	s_Streptococcus_anginosus	0.961703	FALSE
Zeller et al.	Cancer	Species	s_Streptococcus_mutans	0.271031	FALSE
Zeller et al.	Cancer	Species	s_Streptococcus_salivarius	0.0808502	FALSE
Zeller et al.	Cancer	Species	s_Treponema_berlinense	0.982984	FALSE
Zeller et al.	Cancer	Species	s_Tyzzerella_sp.	0.983185	FALSE
Zeller et al.	Cancer	Species	s_uncultured_Alistipes	0.801098	FALSE
Zeller et al.	Cancer	Species	s_uncultured_bacterium	0.76298	FALSE
Zeller et al.	Cancer	Species	s_uncultured_Bacteroidetes	0.982984	FALSE
Zeller et al.	Cancer	Species	s_uncultured_Blautia	0.982984	FALSE
Zeller et al.	Cancer	Species	s_uncultured_Clostridia	0.696625	FALSE
Zeller et al.	Cancer	Species	s_uncultured_Clostridiaceae	0.801098	FALSE
Zeller et al.	Cancer	Species	s_uncultured_Clostridiales	0.842648	FALSE
Zeller et al.	Cancer	Species	s_uncultured_Clostridium	0.842648	FALSE
Zeller et al.	Cancer	Species	s_uncultured_Desulfovibrionaceae	0.763961	FALSE
Zeller et al.	Cancer	Species	s_uncultured_Dorea	0.106677	FALSE
Zeller et al.	Cancer	Species	s_uncultured_Eubacteriaceae	0.801098	FALSE
Zeller et al.	Cancer	Species	s_uncultured_Eubacterium	0.801098	FALSE
Zeller et al.	Cancer	Species	s_uncultured_Firmicutes	0.526431	FALSE
Zeller et al.	Cancer	Species	s_uncultured_Lachnospiraceae	0.510092	FALSE
Zeller et al.	Cancer	Species	s_uncultured_marine	0.961703	FALSE
Zeller et al.	Cancer	Species	s_uncultured_organism	0.000515624	TRUE
Zeller et al.	Cancer	Species	s_uncultured_Peptococcaceae	0	TRUE
Zeller et al.	Cancer	Species	s_uncultured_Prevotella	0.914734	FALSE
Zeller et al.	Cancer	Species	s_uncultured_prokaryote	0.961703	FALSE
Zeller et al.	Cancer	Species	s_uncultured_Roseburia	0.961703	FALSE
Zeller et al.	Cancer	Species	s_uncultured_rumen	0.763961	FALSE
Zeller et al.	Cancer	Species	s_uncultured_Ruminococcaceae	0.961703	FALSE
Zeller et al.	Cancer	Species	s_uncultured_Ruminococcus	0.536665	FALSE
Zeller et al.	Cancer	Species	s_uncultured_soil	0.842648	FALSE
Zeller et al.	Cancer	Species	s_uncultured_Thermoanaerobacterales	0.801098	FALSE
Zeller et al.	Cancer	Species	s_uncultured_Veillonellaceae	0.808097	FALSE
Zeller et al.	Cancer	Species	s_unidentified	0.801098	FALSE
Zeller et al.	Cancer	Species	s_Victivallis_vadensis	0.982984	FALSE
Gevers et al.	CD	Phylum	p_Actinobacteria	0.774334	FALSE
Gevers et al.	CD	Phylum	p_Bacteroidetes	1.14662e-28	TRUE
Gevers et al.	CD	Phylum	p_Cyanobacteria	0.521905	FALSE
Gevers et al.	CD	Phylum	p_Epsilonbacteraeota	0.0482204	TRUE
Gevers et al.	CD	Phylum	p_Firmicutes	3.92747e-08	TRUE
Gevers et al.	CD	Phylum	p_Fusobacteria	0.0137055	TRUE
Gevers et al.	CD	Phylum	p_Proteobacteria	0.521905	FALSE
Gevers et al.	CD	Phylum	p_Verrucomicrobia	4.72264e-07	TRUE
Gevers et al.	CD	Phylum	p_NA	2.16211e-22	TRUE
Gevers et al.	CD	Class	c_Actinobacteria	0.889824	FALSE
Gevers et al.	CD	Class	c_Alphaproteobacteria	0.985485	FALSE
Gevers et al.	CD	Class	c_Bacilli	5.66581e-10	TRUE
Gevers et al.	CD	Class	c_Bacteroidia	4.56723e-20	TRUE
Gevers et al.	CD	Class	c_Campylobacteria	0.000141543	TRUE
Gevers et al.	CD	Class	c_Clostridia	2.50156e-08	TRUE
Gevers et al.	CD	Class	c_Coriobacteriia	0.0328066	TRUE
Gevers et al.	CD	Class	c_Deltaproteobacteria	2.29654e-09	TRUE
Gevers et al.	CD	Class	c_Erysipelotrichia	9.81785e-11	TRUE
Gevers et al.	CD	Class	c_Fusobacteriia	0.000277978	TRUE
Gevers et al.	CD	Class	c_Gammaproteobacteria	0.00206305	TRUE
Gevers et al.	CD	Class	c_Negativicutes	2.07034e-06	TRUE
Gevers et al.	CD	Class	c_Verrucomicrobiae	0.000128195	TRUE
Gevers et al.	CD	Class	c_NA	1.13196e-13	TRUE
Gevers et al.	CD	Order	o_Actinomycetales	0.000221536	TRUE
Gevers et al.	CD	Order	o_Bacillales	1.46047e-05	TRUE
Gevers et al.	CD	Order	o_Bacteroidales	9.91129e-15	TRUE
Gevers et al.	CD	Order	o_Betaproteobacteriales	0.174896	FALSE
Gevers et al.	CD	Order	o_Bifidobacteriales	0.349138	FALSE
Gevers et al.	CD	Order	o_Campylobacterales	9.01587e-06	TRUE
Gevers et al.	CD	Order	o_Clostridiales	1.819e-05	TRUE
Gevers et al.	CD	Order	o_Coriobacteriales	0.0173548	TRUE
Gevers et al.	CD	Order	o_Corynebacteriales	0.807947	FALSE
Gevers et al.	CD	Order	o_Desulfovibrionales	2.2488e-07	TRUE
Gevers et al.	CD	Order	o_Enterobacteriales	0.00117491	TRUE
Gevers et al.	CD	Order	o_Erysipelotrichales	3.58473e-08	TRUE
Gevers et al.	CD	Order	o_Flavobacteriales	0.889967	FALSE
Gevers et al.	CD	Order	o_Fusobacteriales	0.000181114	TRUE
Gevers et al.	CD	Order	o_Lactobacillales	3.58473e-08	TRUE
Gevers et al.	CD	Order	o_Micrococcales	0.00117491	TRUE
Gevers et al.	CD	Order	o_Pasteurellales	0.00160128	TRUE
Gevers et al.	CD	Order	o_Pseudomonadales	0.00705898	TRUE
Gevers et al.	CD	Order	o_Rhizobiales	0.973031	FALSE
Gevers et al.	CD	Order	o_Rhodospirillales	0.00700996	TRUE
Gevers et al.	CD	Order	o_Selenomonadales	4.49244e-06	TRUE
Gevers et al.	CD	Order	o_Sphingomonadales	0.0398367	TRUE
Gevers et al.	CD	Order	o_Verrucomicrobiales	0.00117491	TRUE
Gevers et al.	CD	Order	o_Xanthomonadales	0.0404294	TRUE
Gevers et al.	CD	Order	o_NA	1.44467e-12	TRUE
Gevers et al.	CD	Family	f_Acidaminococcaceae	0.0111696	TRUE
Gevers et al.	CD	Family	f_Actinomycetaceae	1.44791e-06	TRUE
Gevers et al.	CD	Family	f_Akkermansiaceae	0.0111696	TRUE
Gevers et al.	CD	Family	f_Atopobiaceae	6.80247e-09	TRUE
Gevers et al.	CD	Family	f_Bacteroidaceae	1.7116e-09	TRUE
Gevers et al.	CD	Family	f_Barnesiellaceae	0.0143935	TRUE
Gevers et al.	CD	Family	f_Bifidobacteriaceae	0.787654	FALSE
Gevers et al.	CD	Family	f_Burkholderiaceae	0.168474	FALSE
Gevers et al.	CD	Family	f_Campylobacteraceae	3.69975e-07	TRUE
Gevers et al.	CD	Family	f_Carnobacteriaceae	6.62782e-05	TRUE
Gevers et al.	CD	Family	f_Christensenellaceae	8.90273e-05	TRUE
Gevers et al.	CD	Family	f_Clostridiaceae_1	0.674081	FALSE
Gevers et al.	CD	Family	f_Clostridiales_vadinBB60_group	0.307172	FALSE
Gevers et al.	CD	Family	f_Coriobacteriaceae	0.0366582	TRUE
Gevers et al.	CD	Family	f_Corynebacteriaceae	0.154394	FALSE
Gevers et al.	CD	Family	f_Desulfovibrionaceae	2.94286e-06	TRUE
Gevers et al.	CD	Family	f_Eggerthellaceae	1.44791e-06	TRUE
Gevers et al.	CD	Family	f_Enterobacteriaceae	0.000160942	TRUE
Gevers et al.	CD	Family	f_Enterococcaceae	1.6379e-10	TRUE
Gevers et al.	CD	Family	f_Erysipelotrichaceae	2.94286e-06	TRUE
Gevers et al.	CD	Family	f_Eubacteriaceae	4.14263e-05	TRUE
Gevers et al.	CD	Family	f_Family_XI	5.96373e-11	TRUE
Gevers et al.	CD	Family	f_Family_XIII	0.194498	FALSE
Gevers et al.	CD	Family	f_Fusobacteriaceae	7.85015e-06	TRUE
Gevers et al.	CD	Family	f_Lachnospiraceae	4.45392e-05	TRUE
Gevers et al.	CD	Family	f_Lactobacillaceae	6.96116e-12	TRUE
Gevers et al.	CD	Family	f_Leptotrichiaceae	3.66185e-05	TRUE
Gevers et al.	CD	Family	f_Marinifilaceae	0.118554	FALSE
Gevers et al.	CD	Family	f_Micrococcaceae	2.02625e-09	TRUE
Gevers et al.	CD	Family	f_Moraxellaceae	0.787654	FALSE
Gevers et al.	CD	Family	f_Neisseriaceae	4.18566e-09	TRUE
Gevers et al.	CD	Family	f_Pasteurellaceae	0.000162305	TRUE
Gevers et al.	CD	Family	f_Peptococcaceae	0.467944	FALSE
Gevers et al.	CD	Family	f_Peptostreptococcaceae	3.05785e-05	TRUE
Gevers et al.	CD	Family	f_Porphyromonadaceae	6.78613e-06	TRUE
Gevers et al.	CD	Family	f_Prevotellaceae	0.000528784	TRUE
Gevers et al.	CD	Family	f_Pseudomonadaceae	0.62287	FALSE
Gevers et al.	CD	Family	f_Rikenellaceae	8.23609e-06	TRUE
Gevers et al.	CD	Family	f_Ruminococcaceae	3.42701e-07	TRUE
Gevers et al.	CD	Family	f_Sphingomonadaceae	0.00083615	TRUE
Gevers et al.	CD	Family	f_Staphylococcaceae	0.000145653	TRUE
Gevers et al.	CD	Family	f_Streptococcaceae	3.42701e-07	TRUE
Gevers et al.	CD	Family	f_Tannerellaceae	1.88043e-08	TRUE
Gevers et al.	CD	Family	f_uncultured	0.000865996	TRUE
Gevers et al.	CD	Family	f_Veillonellaceae	1.37158e-11	TRUE
Gevers et al.	CD	Family	f_Weeksellaceae	0.306054	FALSE
Gevers et al.	CD	Family	f_Xanthomonadaceae	0.000950609	TRUE
Gevers et al.	CD	Family	f_NA	1.88043e-08	TRUE
Gevers et al.	CD	Genus	g_Ambiguous_taxa	0.00117187	TRUE
Gevers et al.	CD	Genus	g_[Clostridium]_innocuum_group	0.731067	FALSE
Gevers et al.	CD	Genus	g_[Eubacterium]_brachy_group	1.92585e-15	TRUE
Gevers et al.	CD	Genus	g_[Eubacterium]_coprostanoligenes_group	0.487019	FALSE
Gevers et al.	CD	Genus	g_[Eubacterium]_eligens_group	8.59701e-07	TRUE
Gevers et al.	CD	Genus	g_[Eubacterium]_fissicatena_group	5.99901e-06	TRUE
Gevers et al.	CD	Genus	g_[Eubacterium]_hallii_group	5.99901e-06	TRUE
Gevers et al.	CD	Genus	g_[Eubacterium]_nodatum_group	2.35652e-08	TRUE
Gevers et al.	CD	Genus	g_[Eubacterium]_ventriosum_group	0.000879836	TRUE
Gevers et al.	CD	Genus	g_[Eubacterium]_xylanophilum_group	0.518344	FALSE
Gevers et al.	CD	Genus	g_[Ruminococcus]_gauvreauii_group	0.0672623	FALSE
Gevers et al.	CD	Genus	g_[Ruminococcus]_gnavus_group	0.126592	FALSE
Gevers et al.	CD	Genus	g_[Ruminococcus]_torques_group	1.79325e-11	TRUE
Gevers et al.	CD	Genus	g_Acinetobacter	0.976046	FALSE
Gevers et al.	CD	Genus	g_Actinobacillus	6.60074e-05	TRUE
Gevers et al.	CD	Genus	g_Actinomyces	5.99901e-06	TRUE
Gevers et al.	CD	Genus	g_Agathobacter	2.51142e-18	TRUE
Gevers et al.	CD	Genus	g_Aggregatibacter	1.01238e-11	TRUE
Gevers et al.	CD	Genus	g_Akkermansia	0.0218249	TRUE
Gevers et al.	CD	Genus	g_Alistipes	1.24411e-05	TRUE
Gevers et al.	CD	Genus	g_Alloprevotella	0.000637093	TRUE
Gevers et al.	CD	Genus	g_Anaerococcus	1.06052e-10	TRUE
Gevers et al.	CD	Genus	g_Anaerostipes	0.000627382	TRUE
Gevers et al.	CD	Genus	g_Atopobium	9.04581e-09	TRUE
Gevers et al.	CD	Genus	g_Bacteroides	6.23679e-09	TRUE
Gevers et al.	CD	Genus	g_Barnesiella	0.0435768	TRUE
Gevers et al.	CD	Genus	g_Bifidobacterium	0.903945	FALSE
Gevers et al.	CD	Genus	g_Bilophila	1.2194e-05	TRUE
Gevers et al.	CD	Genus	g_Blautia	6.7761e-05	TRUE
Gevers et al.	CD	Genus	g_Butyricicoccus	5.2293e-05	TRUE
Gevers et al.	CD	Genus	g_Butyricimonas	0.788594	FALSE
Gevers et al.	CD	Genus	g_CAG-56	0.138805	FALSE
Gevers et al.	CD	Genus	g_Campylobacter	5.39034e-07	TRUE
Gevers et al.	CD	Genus	g_Christensenellaceae_R-7_group	0.000530065	TRUE
Gevers et al.	CD	Genus	g_Cloacibacterium	0.282307	FALSE
Gevers et al.	CD	Genus	g_Clostridium_sensu_stricto_1	0.879986	FALSE
Gevers et al.	CD	Genus	g_Collinsella	0.0218249	TRUE
Gevers et al.	CD	Genus	g_Coprobacter	0.494393	FALSE
Gevers et al.	CD	Genus	g_Coprococcus_1	0.0343998	TRUE
Gevers et al.	CD	Genus	g_Coprococcus_3	0.00127849	TRUE
Gevers et al.	CD	Genus	g_Corynebacterium_1	0.0169238	TRUE
Gevers et al.	CD	Genus	g_Desulfovibrio	0.637401	FALSE
Gevers et al.	CD	Genus	g_Dialister	0.000865042	TRUE
Gevers et al.	CD	Genus	g_Dielma	0.82585	FALSE
Gevers et al.	CD	Genus	g_Dorea	0.00579387	TRUE
Gevers et al.	CD	Genus	g_DTU089	0.000283567	TRUE
Gevers et al.	CD	Genus	g_Eggerthella	3.6664e-08	TRUE
Gevers et al.	CD	Genus	g_Eikenella	3.73524e-09	TRUE
Gevers et al.	CD	Genus	g_Eisenbergiella	0.364797	FALSE
Gevers et al.	CD	Genus	g_Enterococcus	4.07636e-11	TRUE
Gevers et al.	CD	Genus	g_Erysipelatoclostridium	0.756151	FALSE
Gevers et al.	CD	Genus	g_Erysipelotrichaceae_UCG-003	0.000125107	TRUE
Gevers et al.	CD	Genus	g_Escherichia-Shigella	0.0577401	FALSE
Gevers et al.	CD	Genus	g_Faecalibacterium	1.06807e-11	TRUE
Gevers et al.	CD	Genus	g_Faecalitalea	0.890819	FALSE
Gevers et al.	CD	Genus	g_Family_XIII_AD3011_group	0.803793	FALSE
Gevers et al.	CD	Genus	g_Flavonifractor	0.2586	FALSE
Gevers et al.	CD	Genus	g_Fusicatenibacter	9.63241e-13	TRUE
Gevers et al.	CD	Genus	g_Fusobacterium	1.79387e-05	TRUE
Gevers et al.	CD	Genus	g_GCA-900066575	4.36481e-07	TRUE
Gevers et al.	CD	Genus	g_Gemella	4.46094e-10	TRUE
Gevers et al.	CD	Genus	g_Granulicatella	1.7737e-05	TRUE
Gevers et al.	CD	Genus	g_gut_metagenome	0.693737	FALSE
Gevers et al.	CD	Genus	g_Haemophilus	0.000424023	TRUE
Gevers et al.	CD	Genus	g_Holdemanella	0.795184	FALSE
Gevers et al.	CD	Genus	g_Holdemania	1.10255e-05	TRUE
Gevers et al.	CD	Genus	g_Hungatella	0.293439	FALSE
Gevers et al.	CD	Genus	g_Intestinibacter	6.60668e-07	TRUE
Gevers et al.	CD	Genus	g_Intestinimonas	0.00624615	TRUE
Gevers et al.	CD	Genus	g_Lachnoclostridium	0.703279	FALSE
Gevers et al.	CD	Genus	g_Lachnospira	1.18054e-09	TRUE
Gevers et al.	CD	Genus	g_Lachnospiraceae_FCS020_group	0.0156026	TRUE
Gevers et al.	CD	Genus	g_Lachnospiraceae_ND3007_group	9.2028e-06	TRUE
Gevers et al.	CD	Genus	g_Lachnospiraceae_NK4A136_group	2.43753e-19	TRUE
Gevers et al.	CD	Genus	g_Lachnospiraceae_UCG-001	0.0146647	TRUE
Gevers et al.	CD	Genus	g_Lachnospiraceae_UCG-004	0.0936319	FALSE
Gevers et al.	CD	Genus	g_Lachnospiraceae_UCG-008	3.5263e-06	TRUE
Gevers et al.	CD	Genus	g_Lachnospiraceae_UCG-010	0.331904	FALSE
Gevers et al.	CD	Genus	g_Lactobacillus	1.42445e-12	TRUE
Gevers et al.	CD	Genus	g_Lactococcus	6.76628e-24	TRUE
Gevers et al.	CD	Genus	g_Leptotrichia	1.7197e-05	TRUE
Gevers et al.	CD	Genus	g_Marvinbryantia	1.27786e-07	TRUE
Gevers et al.	CD	Genus	g_Megasphaera	0.00879271	TRUE
Gevers et al.	CD	Genus	g_Moryella	0.614479	FALSE
Gevers et al.	CD	Genus	g_Negativibacillus	0.00550467	TRUE
Gevers et al.	CD	Genus	g_Neisseria	1.99917e-07	TRUE
Gevers et al.	CD	Genus	g_Odoribacter	0.248707	FALSE
Gevers et al.	CD	Genus	g_Oscillibacter	0.577109	FALSE
Gevers et al.	CD	Genus	g_Oscillospira	0.00216343	TRUE
Gevers et al.	CD	Genus	g_Parabacteroides	7.60135e-08	TRUE
Gevers et al.	CD	Genus	g_Parasutterella	0.591862	FALSE
Gevers et al.	CD	Genus	g_Parvimonas	1.30177e-05	TRUE
Gevers et al.	CD	Genus	g_Peptococcus	0.0242453	TRUE
Gevers et al.	CD	Genus	g_Peptoniphilus	2.50029e-09	TRUE
Gevers et al.	CD	Genus	g_Peptostreptococcus	5.30696e-08	TRUE
Gevers et al.	CD	Genus	g_Phascolarctobacterium	0.0122596	TRUE
Gevers et al.	CD	Genus	g_Porphyromonas	5.86061e-06	TRUE
Gevers et al.	CD	Genus	g_Prevotella	5.59395e-05	TRUE
Gevers et al.	CD	Genus	g_Prevotella_7	0.102551	FALSE
Gevers et al.	CD	Genus	g_Prevotella_9	0.00332735	TRUE
Gevers et al.	CD	Genus	g_Pseudomonas	0.528751	FALSE
Gevers et al.	CD	Genus	g_Romboutsia	0.479893	FALSE
Gevers et al.	CD	Genus	g_Roseburia	5.36544e-35	TRUE
Gevers et al.	CD	Genus	g_Rothia	4.46094e-10	TRUE
Gevers et al.	CD	Genus	g_Ruminiclostridium_5	0.706333	FALSE
Gevers et al.	CD	Genus	g_Ruminiclostridium_6	0.161617	FALSE
Gevers et al.	CD	Genus	g_Ruminiclostridium_9	0.326313	FALSE
Gevers et al.	CD	Genus	g_Ruminococcaceae_NK4A214_group	0.487019	FALSE
Gevers et al.	CD	Genus	g_Ruminococcaceae_UCG-002	8.39461e-06	TRUE
Gevers et al.	CD	Genus	g_Ruminococcaceae_UCG-003	0.904352	FALSE
Gevers et al.	CD	Genus	g_Ruminococcaceae_UCG-004	4.98444e-05	TRUE
Gevers et al.	CD	Genus	g_Ruminococcaceae_UCG-005	0.0691869	FALSE
Gevers et al.	CD	Genus	g_Ruminococcaceae_UCG-013	0.0262474	TRUE
Gevers et al.	CD	Genus	g_Ruminococcaceae_UCG-014	0.43346	FALSE
Gevers et al.	CD	Genus	g_Ruminococcus_1	0.0268584	TRUE
Gevers et al.	CD	Genus	g_Ruminococcus_2	0.000561569	TRUE
Gevers et al.	CD	Genus	g_Sellimonas	0.524209	FALSE
Gevers et al.	CD	Genus	g_Solobacterium	1.38207e-07	TRUE
Gevers et al.	CD	Genus	g_Staphylococcus	0.000156933	TRUE
Gevers et al.	CD	Genus	g_Streptococcus	1.14814e-06	TRUE
Gevers et al.	CD	Genus	g_Subdoligranulum	0.000103394	TRUE
Gevers et al.	CD	Genus	g_Sutterella	0.528751	FALSE
Gevers et al.	CD	Genus	g_Terrisporobacter	0.148507	FALSE
Gevers et al.	CD	Genus	g_Turicibacter	0.494393	FALSE
Gevers et al.	CD	Genus	g_Tyzzerella	5.2293e-05	TRUE
Gevers et al.	CD	Genus	g_Tyzzerella_4	0.000265532	TRUE
Gevers et al.	CD	Genus	g_UBA1819	0.120932	FALSE
Gevers et al.	CD	Genus	g_uncultured	0.00657586	TRUE
Gevers et al.	CD	Genus	g_uncultured_bacterium	0.0137696	TRUE
Gevers et al.	CD	Genus	g_uncultured_organism	0.0208578	TRUE
Gevers et al.	CD	Genus	g_Veillonella	9.97434e-07	TRUE
Gevers et al.	CD	Genus	g_NA	0.0326652	TRUE
Gevers et al.	CD	Species	s_Ambiguous_taxa	0.00945374	TRUE
Gevers et al.	CD	Species	s_[Clostridium]_scindens	1.00522e-05	TRUE
Gevers et al.	CD	Species	s_Alistipes_sp._AL-1	0.510712	FALSE
Gevers et al.	CD	Species	s_Bacteroides_fragilis	0.342412	FALSE
Gevers et al.	CD	Species	s_Blautia_massiliensis	6.76398e-08	TRUE
Gevers et al.	CD	Species	s_Blautia_sp._Marseille-P3087	0.000875895	TRUE
Gevers et al.	CD	Species	s_Eubacterium_ramulus	0.0158503	TRUE
Gevers et al.	CD	Species	s_gut_metagenome	0.897116	FALSE
Gevers et al.	CD	Species	s_human_gut_metagenome	0.610138	FALSE
Gevers et al.	CD	Species	s_Megasphaera_micronuciformis	1.65185e-09	TRUE
Gevers et al.	CD	Species	s_metagenome	0.0780086	FALSE
Gevers et al.	CD	Species	s_Porphyromonas_asaccharolytica	7.58126e-16	TRUE
Gevers et al.	CD	Species	s_Prevotella_melaninogenica	1.65185e-09	TRUE
Gevers et al.	CD	Species	s_Ruminococcus_sp._Marseille-P328	0.000400052	TRUE
Gevers et al.	CD	Species	s_uncultured_Alistipes_sp.	0.000817159	TRUE
Gevers et al.	CD	Species	s_uncultured_bacterium	0.702247	FALSE
Gevers et al.	CD	Species	s_uncultured_bacterium_adhufec382	0.00126713	TRUE
Gevers et al.	CD	Species	s_uncultured_organism	0.000570679	TRUE
Gevers et al.	CD	Species	s_uncultured_rumen_bacterium	4.32245e-05	TRUE
Gevers et al.	CD	Species	s_unidentified	0.000233699	TRUE
Gevers et al.	CD	Species	s_NA	1.05356e-05	TRUE
IBDMDB	CD	Phylum	p_Actinobacteriota	0.929815	FALSE
IBDMDB	CD	Phylum	p_Bacteroidota	0.8981	FALSE
IBDMDB	CD	Phylum	p_Campilobacterota	0.101092	FALSE
IBDMDB	CD	Phylum	p_Cyanobacteria	0.317063	FALSE
IBDMDB	CD	Phylum	p_Desulfobacterota	0.8981	FALSE
IBDMDB	CD	Phylum	p_Firmicutes	0.8981	FALSE
IBDMDB	CD	Phylum	p_Fusobacteriota	0.00211264	TRUE
IBDMDB	CD	Phylum	p_Proteobacteria	0.000516151	TRUE
IBDMDB	CD	Phylum	p_Verrucomicrobiota	0.0996267	FALSE
IBDMDB	CD	Class	c_Actinobacteria	0.840326	FALSE
IBDMDB	CD	Class	c_Alphaproteobacteria	0.00777232	TRUE
IBDMDB	CD	Class	c_Bacilli	0.31815	FALSE
IBDMDB	CD	Class	c_Bacteroidia	0.840326	FALSE
IBDMDB	CD	Class	c_Campylobacteria	0.128347	FALSE
IBDMDB	CD	Class	c_Clostridia	0.50629	FALSE
IBDMDB	CD	Class	c_Coriobacteriia	0.587024	FALSE
IBDMDB	CD	Class	c_Desulfovibrionia	0.840326	FALSE
IBDMDB	CD	Class	c_Fusobacteriia	0.00431608	TRUE
IBDMDB	CD	Class	c_Gammaproteobacteria	0.00431608	TRUE
IBDMDB	CD	Class	c_Negativicutes	0.840326	FALSE
IBDMDB	CD	Class	c_Vampirivibrionia	0.593346	FALSE
IBDMDB	CD	Class	c_Verrucomicrobiae	0.128347	FALSE
IBDMDB	CD	Order	o_Acidaminococcales	0.897251	FALSE
IBDMDB	CD	Order	o_Actinomycetales	0.298894	FALSE
IBDMDB	CD	Order	o_Bacillales	0.119834	FALSE
IBDMDB	CD	Order	o_Bacteroidales	0.217051	FALSE
IBDMDB	CD	Order	o_Bifidobacteriales	0.00419484	TRUE
IBDMDB	CD	Order	o_Burkholderiales	0.908681	FALSE
IBDMDB	CD	Order	o_Campylobacterales	0.56576	FALSE
IBDMDB	CD	Order	o_Chitinophagales	0	TRUE
IBDMDB	CD	Order	o_Christensenellales	0.00582295	TRUE
IBDMDB	CD	Order	o_Clostridia_UCG-014	0.0301359	TRUE
IBDMDB	CD	Order	o_Clostridia_vadinBB60_group	0.364256	FALSE
IBDMDB	CD	Order	o_Clostridiales	0.908681	FALSE
IBDMDB	CD	Order	o_Coriobacteriales	0.0828475	FALSE
IBDMDB	CD	Order	o_Corynebacteriales	0.00340464	TRUE
IBDMDB	CD	Order	o_Desulfovibrionales	0.41969	FALSE
IBDMDB	CD	Order	o_Enterobacterales	0.0301359	TRUE
IBDMDB	CD	Order	o_Erysipelotrichales	0.925793	FALSE
IBDMDB	CD	Order	o_Eubacteriales	0.269513	FALSE
IBDMDB	CD	Order	o_Flavobacteriales	0.0301359	TRUE
IBDMDB	CD	Order	o_Fusobacteriales	0.0301359	TRUE
IBDMDB	CD	Order	o_Gastranaerophilales	0.925793	FALSE
IBDMDB	CD	Order	o_Lachnospirales	0.112526	FALSE
IBDMDB	CD	Order	o_Lactobacillales	0.908681	FALSE
IBDMDB	CD	Order	o_Micrococcales	0.0442862	TRUE
IBDMDB	CD	Order	o_Monoglobales	0.071901	FALSE
IBDMDB	CD	Order	o_Oscillospirales	0.0424232	TRUE
IBDMDB	CD	Order	o_Pasteurellales	0.883312	FALSE
IBDMDB	CD	Order	o_Peptococcales	0.883312	FALSE
IBDMDB	CD	Order	o_Peptostreptococcales-Tissierellales	0.897251	FALSE
IBDMDB	CD	Order	o_Propionibacteriales	0.00419484	TRUE
IBDMDB	CD	Order	o_Pseudomonadales	0.0807612	FALSE
IBDMDB	CD	Order	o_Rhodospirillales	0.217051	FALSE
IBDMDB	CD	Order	o_Staphylococcales	0.0427814	TRUE
IBDMDB	CD	Order	o_Veillonellales-Selenomonadales	0.624462	FALSE
IBDMDB	CD	Order	o_Verrucomicrobiales	0.0301359	TRUE
IBDMDB	CD	Order	o_Xanthomonadales	0.0301359	TRUE
IBDMDB	CD	Family	f_[Eubacterium]_coprostanoligenes_group	0.0290564	TRUE
IBDMDB	CD	Family	f_Acidaminococcaceae	0.691287	FALSE
IBDMDB	CD	Family	f_Actinomycetaceae	0.673155	FALSE
IBDMDB	CD	Family	f_Akkermansiaceae	0.0186156	TRUE
IBDMDB	CD	Family	f_Anaerovoracaceae	0.0834148	FALSE
IBDMDB	CD	Family	f_Atopobiaceae	0.955889	FALSE
IBDMDB	CD	Family	f_Bacillaceae	0.154145	FALSE
IBDMDB	CD	Family	f_Bacteroidaceae	0.257273	FALSE
IBDMDB	CD	Family	f_Barnesiellaceae	0.702163	FALSE
IBDMDB	CD	Family	f_Bifidobacteriaceae	0.00159914	TRUE
IBDMDB	CD	Family	f_Burkholderiaceae	0.154145	FALSE
IBDMDB	CD	Family	f_Butyricicoccaceae	0.00159914	TRUE
IBDMDB	CD	Family	f_Campylobacteraceae	0.541868	FALSE
IBDMDB	CD	Family	f_Carnobacteriaceae	0.822775	FALSE
IBDMDB	CD	Family	f_Chitinophagaceae	0	TRUE
IBDMDB	CD	Family	f_Christensenellaceae	0.00185488	TRUE
IBDMDB	CD	Family	f_Clostridia_UCG-014	0.0129076	TRUE
IBDMDB	CD	Family	f_Clostridia_vadinBB60_group	0.135539	FALSE
IBDMDB	CD	Family	f_Clostridiaceae	0.702163	FALSE
IBDMDB	CD	Family	f_Comamonadaceae	0.13707	FALSE
IBDMDB	CD	Family	f_Coriobacteriaceae	0.556918	FALSE
IBDMDB	CD	Family	f_Corynebacteriaceae	0.0144056	TRUE
IBDMDB	CD	Family	f_Desulfovibrionaceae	0.257273	FALSE
IBDMDB	CD	Family	f_Eggerthellaceae	0.955889	FALSE
IBDMDB	CD	Family	f_Enterobacteriaceae	0.0766207	FALSE
IBDMDB	CD	Family	f_Enterococcaceae	0.432143	FALSE
IBDMDB	CD	Family	f_Erysipelatoclostridiaceae	0.576263	FALSE
IBDMDB	CD	Family	f_Erysipelotrichaceae	0.556918	FALSE
IBDMDB	CD	Family	f_Fusobacteriaceae	0.0766207	FALSE
IBDMDB	CD	Family	f_Gastranaerophilales	0.702163	FALSE
IBDMDB	CD	Family	f_Gemellaceae	0.48666	FALSE
IBDMDB	CD	Family	f_Lachnospiraceae	0.0536123	FALSE
IBDMDB	CD	Family	f_Lactobacillaceae	0.955889	FALSE
IBDMDB	CD	Family	f_Leptotrichiaceae	0.816456	FALSE
IBDMDB	CD	Family	f_Marinifilaceae	0.257273	FALSE
IBDMDB	CD	Family	f_Micrococcaceae	0.154145	FALSE
IBDMDB	CD	Family	f_Monoglobaceae	0.0296563	TRUE
IBDMDB	CD	Family	f_Moraxellaceae	0.154145	FALSE
IBDMDB	CD	Family	f_Morganellaceae	0.702163	FALSE
IBDMDB	CD	Family	f_Neisseriaceae	0.247148	FALSE
IBDMDB	CD	Family	f_Oscillospiraceae	0.0536123	FALSE
IBDMDB	CD	Family	f_Pasteurellaceae	0.955889	FALSE
IBDMDB	CD	Family	f_Peptococcaceae	0.48666	FALSE
IBDMDB	CD	Family	f_Peptostreptococcaceae	0.284597	FALSE
IBDMDB	CD	Family	f_Peptostreptococcales-Tissierellales	0.103316	FALSE
IBDMDB	CD	Family	f_Porphyromonadaceae	0	TRUE
IBDMDB	CD	Family	f_Prevotellaceae	0.154145	FALSE
IBDMDB	CD	Family	f_Propionibacteriaceae	0.0471748	TRUE
IBDMDB	CD	Family	f_Pseudomonadaceae	0.374203	FALSE
IBDMDB	CD	Family	f_Rikenellaceae	0.00549758	TRUE
IBDMDB	CD	Family	f_Ruminococcaceae	0.00959871	TRUE
IBDMDB	CD	Family	f_Selenomonadaceae	0.0938032	FALSE
IBDMDB	CD	Family	f_Staphylococcaceae	0.170499	FALSE
IBDMDB	CD	Family	f_Streptococcaceae	0.702163	FALSE
IBDMDB	CD	Family	f_Sutterellaceae	0.284597	FALSE
IBDMDB	CD	Family	f_Tannerellaceae	0.851243	FALSE
IBDMDB	CD	Family	f_UCG-010	0.811292	FALSE
IBDMDB	CD	Family	f_uncultured	0.660835	FALSE
IBDMDB	CD	Family	f_Veillonellaceae	0.761664	FALSE
IBDMDB	CD	Family	f_Weeksellaceae	0.135539	FALSE
IBDMDB	CD	Family	f_Xanthomonadaceae	0.154145	FALSE
IBDMDB	CD	Genus	g_[Clostridium]_innocuum_group	0.123653	FALSE
IBDMDB	CD	Genus	g_[Eubacterium]_brachy_group	0.363877	FALSE
IBDMDB	CD	Genus	g_[Eubacterium]_coprostanoligenes_group	0.0186914	TRUE
IBDMDB	CD	Genus	g_[Eubacterium]_eligens_group	9.58196e-07	TRUE
IBDMDB	CD	Genus	g_[Eubacterium]_fissicatena_group	0.307613	FALSE
IBDMDB	CD	Genus	g_[Eubacterium]_hallii_group	0.0347029	TRUE
IBDMDB	CD	Genus	g_[Eubacterium]_siraeum_group	0.603397	FALSE
IBDMDB	CD	Genus	g_[Eubacterium]_ventriosum_group	0.00363753	TRUE
IBDMDB	CD	Genus	g_[Eubacterium]_xylanophilum_group	0.0249695	TRUE
IBDMDB	CD	Genus	g_[Ruminococcus]_gauvreauii_group	0.0147996	TRUE
IBDMDB	CD	Genus	g_[Ruminococcus]_gnavus_group	0.5985	FALSE
IBDMDB	CD	Genus	g_[Ruminococcus]_torques_group	0.567147	FALSE
IBDMDB	CD	Genus	g_Acidaminococcus	0	TRUE
IBDMDB	CD	Genus	g_Acinetobacter	0.261331	FALSE
IBDMDB	CD	Genus	g_Actinomyces	0.705314	FALSE
IBDMDB	CD	Genus	g_Adlercreutzia	0.878963	FALSE
IBDMDB	CD	Genus	g_Agathobacter	0.000240208	TRUE
IBDMDB	CD	Genus	g_Aggregatibacter	0.33341	FALSE
IBDMDB	CD	Genus	g_Akkermansia	0.0144323	TRUE
IBDMDB	CD	Genus	g_Alistipes	0.00241097	TRUE
IBDMDB	CD	Genus	g_Anaerococcus	0.0152987	TRUE
IBDMDB	CD	Genus	g_Anaerosporobacter	0.63905	FALSE
IBDMDB	CD	Genus	g_Anaerostipes	0.00601903	TRUE
IBDMDB	CD	Genus	g_Anaerotruncus	0.954147	FALSE
IBDMDB	CD	Genus	g_Atopobium	0.982341	FALSE
IBDMDB	CD	Genus	g_Bacteroides	0.285597	FALSE
IBDMDB	CD	Genus	g_Barnesiella	0.192606	FALSE
IBDMDB	CD	Genus	g_Bifidobacterium	0.000662514	TRUE
IBDMDB	CD	Genus	g_Bilophila	0.503478	FALSE
IBDMDB	CD	Genus	g_Blautia	0.0587201	FALSE
IBDMDB	CD	Genus	g_Butyricicoccus	0.000520568	TRUE
IBDMDB	CD	Genus	g_Butyricimonas	0.63905	FALSE
IBDMDB	CD	Genus	g_CAG-352	0.0373381	TRUE
IBDMDB	CD	Genus	g_CAG-56	0.0916948	FALSE
IBDMDB	CD	Genus	g_Campylobacter	0.539715	FALSE
IBDMDB	CD	Genus	g_Candidatus_Soleaferrea	0.514559	FALSE
IBDMDB	CD	Genus	g_Candidatus_Stoquefichus	0.539715	FALSE
IBDMDB	CD	Genus	g_Christensenellaceae_R-7_group	0.000884183	TRUE
IBDMDB	CD	Genus	g_Cloacibacterium	0.148277	FALSE
IBDMDB	CD	Genus	g_Clostridia_UCG-014	0.00996124	TRUE
IBDMDB	CD	Genus	g_Clostridia_vadinBB60_group	0.123653	FALSE
IBDMDB	CD	Genus	g_Clostridium_sensu_stricto_1	0.733469	FALSE
IBDMDB	CD	Genus	g_Colidextribacter	0.316589	FALSE
IBDMDB	CD	Genus	g_Collinsella	0.574408	FALSE
IBDMDB	CD	Genus	g_Coprobacter	0.133549	FALSE
IBDMDB	CD	Genus	g_Coprococcus	0.037392	TRUE
IBDMDB	CD	Genus	g_Corynebacterium	0.0107863	TRUE
IBDMDB	CD	Genus	g_Cutibacterium	0.0324198	TRUE
IBDMDB	CD	Genus	g_Desulfovibrio	0.63905	FALSE
IBDMDB	CD	Genus	g_Dialister	0.63905	FALSE
IBDMDB	CD	Genus	g_Dielma	0.0029193	TRUE
IBDMDB	CD	Genus	g_Dorea	0.177066	FALSE
IBDMDB	CD	Genus	g_DTU089	0.878963	FALSE
IBDMDB	CD	Genus	g_Eggerthella	0.325316	FALSE
IBDMDB	CD	Genus	g_Eisenbergiella	0.5985	FALSE
IBDMDB	CD	Genus	g_Enterococcus	0.449349	FALSE
IBDMDB	CD	Genus	g_Erysipelatoclostridium	0.947739	FALSE
IBDMDB	CD	Genus	g_Erysipelotrichaceae_UCG-003	0.550556	FALSE
IBDMDB	CD	Genus	g_Escherichia-Shigella	0.137979	FALSE
IBDMDB	CD	Genus	g_Faecalibacterium	0.0132869	TRUE
IBDMDB	CD	Genus	g_Faecalitalea	0.585433	FALSE
IBDMDB	CD	Genus	g_Family_XIII_AD3011_group	0.0421583	TRUE
IBDMDB	CD	Genus	g_Family_XIII_UCG-001	0.603397	FALSE
IBDMDB	CD	Genus	g_Flavonifractor	0.36537	FALSE
IBDMDB	CD	Genus	g_Frisingicoccus	0.113096	FALSE
IBDMDB	CD	Genus	g_Fusicatenibacter	0.000520568	TRUE
IBDMDB	CD	Genus	g_Fusobacterium	0.0639672	FALSE
IBDMDB	CD	Genus	g_Gastranaerophilales	0.705314	FALSE
IBDMDB	CD	Genus	g_GCA-900066575	9.58196e-07	TRUE
IBDMDB	CD	Genus	g_GCA-900066755	0.603397	FALSE
IBDMDB	CD	Genus	g_Gemella	0.5166	FALSE
IBDMDB	CD	Genus	g_Granulicatella	0.828073	FALSE
IBDMDB	CD	Genus	g_Haemophilus	0.994063	FALSE
IBDMDB	CD	Genus	g_Holdemanella	0.901417	FALSE
IBDMDB	CD	Genus	g_Holdemania	0.299585	FALSE
IBDMDB	CD	Genus	g_Hungatella	0.0552107	FALSE
IBDMDB	CD	Genus	g_Incertae_Sedis	0.0324198	TRUE
IBDMDB	CD	Genus	g_Intestinibacter	0.226151	FALSE
IBDMDB	CD	Genus	g_Intestinimonas	0.5166	FALSE
IBDMDB	CD	Genus	g_Lachnoclostridium	0.828073	FALSE
IBDMDB	CD	Genus	g_Lachnospira	0.000884183	TRUE
IBDMDB	CD	Genus	g_Lachnospiraceae	0.75769	FALSE
IBDMDB	CD	Genus	g_Lachnospiraceae_FCS020_group	0.00596815	TRUE
IBDMDB	CD	Genus	g_Lachnospiraceae_ND3007_group	3.84767e-08	TRUE
IBDMDB	CD	Genus	g_Lachnospiraceae_NK4A136_group	0.0186914	TRUE
IBDMDB	CD	Genus	g_Lachnospiraceae_UCG-001	0.037392	TRUE
IBDMDB	CD	Genus	g_Lachnospiraceae_UCG-004	0.39063	FALSE
IBDMDB	CD	Genus	g_Lachnospiraceae_UCG-008	0.00104277	TRUE
IBDMDB	CD	Genus	g_Lachnospiraceae_UCG-010	0.978352	FALSE
IBDMDB	CD	Genus	g_Lactobacillus	0.901417	FALSE
IBDMDB	CD	Genus	g_Marvinbryantia	0.121019	FALSE
IBDMDB	CD	Genus	g_Megasphaera	0.261331	FALSE
IBDMDB	CD	Genus	g_Monoglobus	0.0162859	TRUE
IBDMDB	CD	Genus	g_Moryella	0.567147	FALSE
IBDMDB	CD	Genus	g_NA	0.335942	FALSE
IBDMDB	CD	Genus	g_Negativibacillus	0.239848	FALSE
IBDMDB	CD	Genus	g_Neisseria	0.673773	FALSE
IBDMDB	CD	Genus	g_NK4A214_group	8.06022e-05	TRUE
IBDMDB	CD	Genus	g_Odoribacter	0.449349	FALSE
IBDMDB	CD	Genus	g_Oribacterium	0.972037	FALSE
IBDMDB	CD	Genus	g_Oscillibacter	0.0189436	TRUE
IBDMDB	CD	Genus	g_Oscillospira	0.137979	FALSE
IBDMDB	CD	Genus	g_Parabacteroides	0.996683	FALSE
IBDMDB	CD	Genus	g_Paraprevotella	0.5985	FALSE
IBDMDB	CD	Genus	g_Parasutterella	0.674528	FALSE
IBDMDB	CD	Genus	g_Parvimonas	0.930777	FALSE
IBDMDB	CD	Genus	g_Peptococcus	0.539715	FALSE
IBDMDB	CD	Genus	g_Peptoniphilus	0	TRUE
IBDMDB	CD	Genus	g_Peptostreptococcus	0.00596815	TRUE
IBDMDB	CD	Genus	g_Phascolarctobacterium	0.673773	FALSE
IBDMDB	CD	Genus	g_Porphyromonas	0	TRUE
IBDMDB	CD	Genus	g_Prevotella	0.177066	FALSE
IBDMDB	CD	Genus	g_Proteus	0.603397	FALSE
IBDMDB	CD	Genus	g_Pseudomonas	0.374315	FALSE
IBDMDB	CD	Genus	g_Romboutsia	0	TRUE
IBDMDB	CD	Genus	g_Roseburia	0.0164927	TRUE
IBDMDB	CD	Genus	g_Rothia	0.0776073	FALSE
IBDMDB	CD	Genus	g_Ruminococcus	1.75218e-06	TRUE
IBDMDB	CD	Genus	g_Sellimonas	0.892202	FALSE
IBDMDB	CD	Genus	g_Solobacterium	0.550556	FALSE
IBDMDB	CD	Genus	g_Staphylococcus	0.169624	FALSE
IBDMDB	CD	Genus	g_Stenotrophomonas	0.123653	FALSE
IBDMDB	CD	Genus	g_Streptococcus	0.63905	FALSE
IBDMDB	CD	Genus	g_Subdoligranulum	0.0039229	TRUE
IBDMDB	CD	Genus	g_Sutterella	0.603397	FALSE
IBDMDB	CD	Genus	g_Tepidimonas	0.5985	FALSE
IBDMDB	CD	Genus	g_Tyzzerella	0.756525	FALSE
IBDMDB	CD	Genus	g_UBA1819	0.177066	FALSE
IBDMDB	CD	Genus	g_UCG-002	7.69989e-05	TRUE
IBDMDB	CD	Genus	g_UCG-003	0.107672	FALSE
IBDMDB	CD	Genus	g_UCG-005	0.00241097	TRUE
IBDMDB	CD	Genus	g_UCG-009	0.488431	FALSE
IBDMDB	CD	Genus	g_UCG-010	0.859185	FALSE
IBDMDB	CD	Genus	g_uncultured	0.000884183	TRUE
IBDMDB	CD	Genus	g_Veillonella	0.878963	FALSE
IBDMDB	CD	Species	s_[Clostridium]_aldenense	0.0298605	TRUE
IBDMDB	CD	Species	s_[Clostridium]_leptum	0.610819	FALSE
IBDMDB	CD	Species	s_[Clostridium]_scindens	0.104137	FALSE
IBDMDB	CD	Species	s_[Clostridium]_spiroforme	0.898447	FALSE
IBDMDB	CD	Species	s_[Eubacterium]_siraeum	0.844784	FALSE
IBDMDB	CD	Species	s_Actinomyces_graevenitzii	0.898447	FALSE
IBDMDB	CD	Species	s_Alistipes_obesi	0.268354	FALSE
IBDMDB	CD	Species	s_Alistipes_shahii	0.388442	FALSE
IBDMDB	CD	Species	s_Alistipes_sp.	0.993725	FALSE
IBDMDB	CD	Species	s_Bacteroides_eggerthii	0	TRUE
IBDMDB	CD	Species	s_Bacteroides_massiliensis	0.0990488	FALSE
IBDMDB	CD	Species	s_Bacteroides_stercoris	0.0350967	TRUE
IBDMDB	CD	Species	s_Bacteroides_vulgatus	0.844784	FALSE
IBDMDB	CD	Species	s_Bifidobacterium_bifidum	0.730422	FALSE
IBDMDB	CD	Species	s_Blautia_caecimuris	0	TRUE
IBDMDB	CD	Species	s_Clostridiales_bacterium	0.898447	FALSE
IBDMDB	CD	Species	s_Clostridium_perfringens	0.730422	FALSE
IBDMDB	CD	Species	s_Clostridium_sp.	0.0854315	FALSE
IBDMDB	CD	Species	s_Eubacterium_ramulus	0.233451	FALSE
IBDMDB	CD	Species	s_Fusobacterium_nucleatum	0.0854315	FALSE
IBDMDB	CD	Species	s_gut_metagenome	0.0306751	TRUE
IBDMDB	CD	Species	s_human_gut	0.0315875	TRUE
IBDMDB	CD	Species	s_Intestinimonas_butyriciproducens	0.0990488	FALSE
IBDMDB	CD	Species	s_Lachnospiraceae_bacterium	0.0532577	FALSE
IBDMDB	CD	Species	s_Megasphaera_micronuciformis	0.388442	FALSE
IBDMDB	CD	Species	s_metagenome	0.000194761	TRUE
IBDMDB	CD	Species	s_NA	0.80202	FALSE
IBDMDB	CD	Species	s_Parabacteroides_distasonis	0.35643	FALSE
IBDMDB	CD	Species	s_Parabacteroides_johnsonii	0.095215	FALSE
IBDMDB	CD	Species	s_Parabacteroides_merdae	0.948359	FALSE
IBDMDB	CD	Species	s_Porphyromonas_asaccharolytica	0	TRUE
IBDMDB	CD	Species	s_Ruminococcus_bicirculans	0.00265313	TRUE
IBDMDB	CD	Species	s_Ruminococcus_lactaris	0.376509	FALSE
IBDMDB	CD	Species	s_Ruminococcus_sp.	0.106808	FALSE
IBDMDB	CD	Species	s_Schaalia_odontolytica	0.0998296	FALSE
IBDMDB	CD	Species	s_Solobacterium_moorei	0.074078	FALSE
IBDMDB	CD	Species	s_Streptococcus_anginosus	0.0298605	TRUE
IBDMDB	CD	Species	s_Tyzzerella_sp.	0.610819	FALSE
IBDMDB	CD	Species	s_uncultured_Alistipes	0.059632	FALSE
IBDMDB	CD	Species	s_uncultured_bacterium	0.074078	FALSE
IBDMDB	CD	Species	s_uncultured_Blautia	0.388442	FALSE
IBDMDB	CD	Species	s_uncultured_Clostridium	0.610819	FALSE
IBDMDB	CD	Species	s_uncultured_Dorea	0.000453318	TRUE
IBDMDB	CD	Species	s_uncultured_Eubacterium	0.268354	FALSE
IBDMDB	CD	Species	s_uncultured_Lachnospiraceae	0.0115911	TRUE
IBDMDB	CD	Species	s_uncultured_marine	0.710289	FALSE
IBDMDB	CD	Species	s_uncultured_organism	0.0990488	FALSE
IBDMDB	CD	Species	s_uncultured_prokaryote	0.118614	FALSE
IBDMDB	CD	Species	s_uncultured_Roseburia	0.898447	FALSE
IBDMDB	CD	Species	s_uncultured_rumen	0.537779	FALSE
IBDMDB	CD	Species	s_uncultured_Ruminococcus	0.93905	FALSE
IBDMDB	CD	Species	s_unidentified	0.80202	FALSE
Routy et al.	Immunothereapy Response	Phylum	p_Actinobacteria	0.956657	FALSE
Routy et al.	Immunothereapy Response	Phylum	p_Bacteria phylum incertae sedis	0.774572	FALSE
Routy et al.	Immunothereapy Response	Phylum	p_Bacteroidetes	0.774572	FALSE
Routy et al.	Immunothereapy Response	Phylum	p_candidatus Saccharibacteria	0.956657	FALSE
Routy et al.	Immunothereapy Response	Phylum	p_Chloroflexi	0.463057	FALSE
Routy et al.	Immunothereapy Response	Phylum	p_Euryarchaeota	0.774572	FALSE
Routy et al.	Immunothereapy Response	Phylum	p_Firmicutes	0.463057	FALSE
Routy et al.	Immunothereapy Response	Phylum	p_Fusobacteria	0.848817	FALSE
Routy et al.	Immunothereapy Response	Phylum	p_Lentisphaerae	0.934678	FALSE
Routy et al.	Immunothereapy Response	Phylum	p_Proteobacteria	0.774572	FALSE
Routy et al.	Immunothereapy Response	Phylum	p_Synergistetes	0.0967559	FALSE
Routy et al.	Immunothereapy Response	Phylum	p_unknown Bacteria	0.774572	FALSE
Routy et al.	Immunothereapy Response	Phylum	p_Verrucomicrobia	0.130141	FALSE
Routy et al.	Immunothereapy Response	Class	c_Actinobacteria	0.868297	FALSE
Routy et al.	Immunothereapy Response	Class	c_Alphaproteobacteria	0.94037	FALSE
Routy et al.	Immunothereapy Response	Class	c_Bacilli	0.868297	FALSE
Routy et al.	Immunothereapy Response	Class	c_Bacteria class incertae sedis	0.868297	FALSE
Routy et al.	Immunothereapy Response	Class	c_Bacteroidia	0.868297	FALSE
Routy et al.	Immunothereapy Response	Class	c_Betaproteobacteria	0.868297	FALSE
Routy et al.	Immunothereapy Response	Class	c_Clostridia	0.868297	FALSE
Routy et al.	Immunothereapy Response	Class	c_Coriobacteriia	0.868297	FALSE
Routy et al.	Immunothereapy Response	Class	c_Dehalococcoidia	0.868297	FALSE
Routy et al.	Immunothereapy Response	Class	c_Deltaproteobacteria	0.868297	FALSE
Routy et al.	Immunothereapy Response	Class	c_Erysipelotrichia	0.956608	FALSE
Routy et al.	Immunothereapy Response	Class	c_Flavobacteriia	0.868297	FALSE
Routy et al.	Immunothereapy Response	Class	c_Fusobacteriia	0.868297	FALSE
Routy et al.	Immunothereapy Response	Class	c_Gammaproteobacteria	0.868297	FALSE
Routy et al.	Immunothereapy Response	Class	c_Methanobacteria	0.868297	FALSE
Routy et al.	Immunothereapy Response	Class	c_Negativicutes	0.868297	FALSE
Routy et al.	Immunothereapy Response	Class	c_Opitutae	0.868297	FALSE
Routy et al.	Immunothereapy Response	Class	c_Synergistia	0.306427	FALSE
Routy et al.	Immunothereapy Response	Class	c_unknown Bacteria	0.868297	FALSE
Routy et al.	Immunothereapy Response	Class	c_unknown candidatus Saccharibacteria	0.94037	FALSE
Routy et al.	Immunothereapy Response	Class	c_unknown Firmicutes	0.868297	FALSE
Routy et al.	Immunothereapy Response	Class	c_unknown Lentisphaerae	0.882302	FALSE
Routy et al.	Immunothereapy Response	Class	c_unknown Verrucomicrobia	0.868297	FALSE
Routy et al.	Immunothereapy Response	Class	c_Verrucomicrobiae	0.436559	FALSE
Routy et al.	Immunothereapy Response	Order	o_Acidaminococcales	0.990479	FALSE
Routy et al.	Immunothereapy Response	Order	o_Actinomycetales	0.990479	FALSE
Routy et al.	Immunothereapy Response	Order	o_Bacillales	0.979057	FALSE
Routy et al.	Immunothereapy Response	Order	o_Bacteria order incertae sedis	0.979057	FALSE
Routy et al.	Immunothereapy Response	Order	o_Bacteroidales	0.979057	FALSE
Routy et al.	Immunothereapy Response	Order	o_Bifidobacteriales	0.979057	FALSE
Routy et al.	Immunothereapy Response	Order	o_Burkholderiales	0.979057	FALSE
Routy et al.	Immunothereapy Response	Order	o_Clostridiales	0.979057	FALSE
Routy et al.	Immunothereapy Response	Order	o_Coriobacteriales	0.979057	FALSE
Routy et al.	Immunothereapy Response	Order	o_Dehalococcoidales	0.979057	FALSE
Routy et al.	Immunothereapy Response	Order	o_Desulfovibrionales	0.979057	FALSE
Routy et al.	Immunothereapy Response	Order	o_Eggerthellales	0.979057	FALSE
Routy et al.	Immunothereapy Response	Order	o_Enterobacteriales	0.979057	FALSE
Routy et al.	Immunothereapy Response	Order	o_Erysipelotrichales	0.990479	FALSE
Routy et al.	Immunothereapy Response	Order	o_Fusobacteriales	0.979057	FALSE
Routy et al.	Immunothereapy Response	Order	o_Lactobacillales	0.979057	FALSE
Routy et al.	Immunothereapy Response	Order	o_Methanobacteriales	0.979057	FALSE
Routy et al.	Immunothereapy Response	Order	o_Micrococcales	0.990479	FALSE
Routy et al.	Immunothereapy Response	Order	o_Pasteurellales	0.990479	FALSE
Routy et al.	Immunothereapy Response	Order	o_Pseudomonadales	0.990479	FALSE
Routy et al.	Immunothereapy Response	Order	o_Puniceicoccales	0.979057	FALSE
Routy et al.	Immunothereapy Response	Order	o_Rhodospirillales	0.990479	FALSE
Routy et al.	Immunothereapy Response	Order	o_Selenomonadales	0.979057	FALSE
Routy et al.	Immunothereapy Response	Order	o_Synergistales	0.552944	FALSE
Routy et al.	Immunothereapy Response	Order	o_unknown Bacilli	0.979057	FALSE
Routy et al.	Immunothereapy Response	Order	o_unknown Bacteria	0.979057	FALSE
Routy et al.	Immunothereapy Response	Order	o_unknown candidatus Saccharibacteria	0.990479	FALSE
Routy et al.	Immunothereapy Response	Order	o_unknown Clostridia	0.979057	FALSE
Routy et al.	Immunothereapy Response	Order	o_unknown Firmicutes	0.979057	FALSE
Routy et al.	Immunothereapy Response	Order	o_unknown Flavobacteriia	0.979057	FALSE
Routy et al.	Immunothereapy Response	Order	o_unknown Lentisphaerae	0.990479	FALSE
Routy et al.	Immunothereapy Response	Order	o_unknown Verrucomicrobia	0.979057	FALSE
Routy et al.	Immunothereapy Response	Order	o_Veillonellales	0.979057	FALSE
Routy et al.	Immunothereapy Response	Order	o_Verrucomicrobiales	0.621619	FALSE
Routy et al.	Immunothereapy Response	Family	f_Acetobacteraceae	0.973401	FALSE
Routy et al.	Immunothereapy Response	Family	f_Acidaminococcaceae	0.999582	FALSE
Routy et al.	Immunothereapy Response	Family	f_Actinomycetaceae	0.999582	FALSE
Routy et al.	Immunothereapy Response	Family	f_Akkermansiaceae	0.681972	FALSE
Routy et al.	Immunothereapy Response	Family	f_Atopobiaceae	0.973401	FALSE
Routy et al.	Immunothereapy Response	Family	f_Bacteria fam. incertae sedis	0.973401	FALSE
Routy et al.	Immunothereapy Response	Family	f_Bacteroidaceae	0.973401	FALSE
Routy et al.	Immunothereapy Response	Family	f_Bacteroidales fam. [C Bacteroidaceae/Porphyromonadaceae]	0.973401	FALSE
Routy et al.	Immunothereapy Response	Family	f_Bifidobacteriaceae	0.973401	FALSE
Routy et al.	Immunothereapy Response	Family	f_Clostridiaceae	0.999582	FALSE
Routy et al.	Immunothereapy Response	Family	f_Clostridiales fam. incertae sedis	0.681972	FALSE
Routy et al.	Immunothereapy Response	Family	f_Clostridiales Family XIII. Incertae Sedis	0.973401	FALSE
Routy et al.	Immunothereapy Response	Family	f_Coriobacteriaceae	0.973401	FALSE
Routy et al.	Immunothereapy Response	Family	f_Desulfovibrionaceae	0.973401	FALSE
Routy et al.	Immunothereapy Response	Family	f_Eggerthellaceae	0.973401	FALSE
Routy et al.	Immunothereapy Response	Family	f_Enterobacteriaceae	0.973401	FALSE
Routy et al.	Immunothereapy Response	Family	f_Enterococcaceae	0.973401	FALSE
Routy et al.	Immunothereapy Response	Family	f_Erysipelotrichaceae	0.999582	FALSE
Routy et al.	Immunothereapy Response	Family	f_Eubacteriaceae	0.973401	FALSE
Routy et al.	Immunothereapy Response	Family	f_Fusobacteriaceae	0.973401	FALSE
Routy et al.	Immunothereapy Response	Family	f_Lachnospiraceae	0.973401	FALSE
Routy et al.	Immunothereapy Response	Family	f_Lactobacillaceae	0.973401	FALSE
Routy et al.	Immunothereapy Response	Family	f_Leuconostocaceae	0.9801	FALSE
Routy et al.	Immunothereapy Response	Family	f_Methanobacteriaceae	0.973401	FALSE
Routy et al.	Immunothereapy Response	Family	f_Micrococcaceae	0.973401	FALSE
Routy et al.	Immunothereapy Response	Family	f_Moraxellaceae	0.999582	FALSE
Routy et al.	Immunothereapy Response	Family	f_Odoribacteraceae	0.999582	FALSE
Routy et al.	Immunothereapy Response	Family	f_Oscillospiraceae	0.973401	FALSE
Routy et al.	Immunothereapy Response	Family	f_Pasteurellaceae	0.999582	FALSE
Routy et al.	Immunothereapy Response	Family	f_Peptostreptococcaceae	0.973401	FALSE
Routy et al.	Immunothereapy Response	Family	f_Porphyromonadaceae	0.973401	FALSE
Routy et al.	Immunothereapy Response	Family	f_Prevotellaceae	0.973401	FALSE
Routy et al.	Immunothereapy Response	Family	f_Puniceicoccaceae	0.973401	FALSE
Routy et al.	Immunothereapy Response	Family	f_Rhodospirillaceae	0.999582	FALSE
Routy et al.	Immunothereapy Response	Family	f_Rikenellaceae	0.973401	FALSE
Routy et al.	Immunothereapy Response	Family	f_Ruminococcaceae	0.973401	FALSE
Routy et al.	Immunothereapy Response	Family	f_Selenomonadaceae	0.973401	FALSE
Routy et al.	Immunothereapy Response	Family	f_Staphylococcaceae	0.973401	FALSE
Routy et al.	Immunothereapy Response	Family	f_Streptococcaceae	0.973401	FALSE
Routy et al.	Immunothereapy Response	Family	f_Sutterellaceae	0.999582	FALSE
Routy et al.	Immunothereapy Response	Family	f_Synergistaceae	0.681972	FALSE
Routy et al.	Immunothereapy Response	Family	f_unknown Bacilli	0.973401	FALSE
Routy et al.	Immunothereapy Response	Family	f_unknown Bacteria	0.973401	FALSE
Routy et al.	Immunothereapy Response	Family	f_unknown Bacteroidales	0.973401	FALSE
Routy et al.	Immunothereapy Response	Family	f_unknown Burkholderiales	0.999582	FALSE
Routy et al.	Immunothereapy Response	Family	f_unknown candidatus Saccharibacteria	0.999582	FALSE
Routy et al.	Immunothereapy Response	Family	f_unknown Clostridia	0.973401	FALSE
Routy et al.	Immunothereapy Response	Family	f_unknown Clostridiales	0.973401	FALSE
Routy et al.	Immunothereapy Response	Family	f_unknown Dehalococcoidales	0.973401	FALSE
Routy et al.	Immunothereapy Response	Family	f_unknown Eggerthellales	0.973401	FALSE
Routy et al.	Immunothereapy Response	Family	f_unknown Firmicutes	0.973401	FALSE
Routy et al.	Immunothereapy Response	Family	f_unknown Flavobacteriia	0.973401	FALSE
Routy et al.	Immunothereapy Response	Family	f_unknown Lactobacillales	0.999582	FALSE
Routy et al.	Immunothereapy Response	Family	f_unknown Lentisphaerae	0.999582	FALSE
Routy et al.	Immunothereapy Response	Family	f_unknown Verrucomicrobia	0.973401	FALSE
Routy et al.	Immunothereapy Response	Family	f_Veillonellaceae	0.973401	FALSE
Routy et al.	Immunothereapy Response	Genus	g_Acetobacter	0.991171	FALSE
Routy et al.	Immunothereapy Response	Genus	g_Acidaminococcus	0.991171	FALSE
Routy et al.	Immunothereapy Response	Genus	g_Acinetobacter	0.991171	FALSE
Routy et al.	Immunothereapy Response	Genus	g_Actinomyces	0.991171	FALSE
Routy et al.	Immunothereapy Response	Genus	g_Adlercreutzia	0.991171	FALSE
Routy et al.	Immunothereapy Response	Genus	g_Akkermansia	0.777964	FALSE
Routy et al.	Immunothereapy Response	Genus	g_Alistipes	0.991171	FALSE
Routy et al.	Immunothereapy Response	Genus	g_Anaeromassilibacillus	0.991171	FALSE
Routy et al.	Immunothereapy Response	Genus	g_Anaerostipes	0.991171	FALSE
Routy et al.	Immunothereapy Response	Genus	g_Anaerotruncus	0.991171	FALSE
Routy et al.	Immunothereapy Response	Genus	g_Atopobium	0.991171	FALSE
Routy et al.	Immunothereapy Response	Genus	g_Azospirillum	0.991171	FALSE
Routy et al.	Immunothereapy Response	Genus	g_Bacteria gen. incertae sedis	0.991171	FALSE
Routy et al.	Immunothereapy Response	Genus	g_Bacteroidales gen. [C Bacteroides/Porphyromonas/Parabacteroides]	0.991171	FALSE
Routy et al.	Immunothereapy Response	Genus	g_Bacteroides	0.991171	FALSE
Routy et al.	Immunothereapy Response	Genus	g_Barnesiella	0.991171	FALSE
Routy et al.	Immunothereapy Response	Genus	g_Bifidobacterium	0.991171	FALSE
Routy et al.	Immunothereapy Response	Genus	g_Bilophila	0.991171	FALSE
Routy et al.	Immunothereapy Response	Genus	g_Blautia	0.991171	FALSE
Routy et al.	Immunothereapy Response	Genus	g_Butyricicoccus	0.991171	FALSE
Routy et al.	Immunothereapy Response	Genus	g_Butyrivibrio	0.991171	FALSE
Routy et al.	Immunothereapy Response	Genus	g_Citrobacter	0.991171	FALSE
Routy et al.	Immunothereapy Response	Genus	g_Clostridiales gen. incertae sedis	0.991171	FALSE
Routy et al.	Immunothereapy Response	Genus	g_Clostridium	0.991171	FALSE
Routy et al.	Immunothereapy Response	Genus	g_Collinsella	0.991171	FALSE
Routy et al.	Immunothereapy Response	Genus	g_Coprobacillus	0.991171	FALSE
Routy et al.	Immunothereapy Response	Genus	g_Coprococcus	0.991171	FALSE
Routy et al.	Immunothereapy Response	Genus	g_Coraliomargarita	0.991171	FALSE
Routy et al.	Immunothereapy Response	Genus	g_Desulfovibrio	0.991171	FALSE
Routy et al.	Immunothereapy Response	Genus	g_Dialister	0.991171	FALSE
Routy et al.	Immunothereapy Response	Genus	g_Dielma	0.991171	FALSE
Routy et al.	Immunothereapy Response	Genus	g_Dorea	0.991171	FALSE
Routy et al.	Immunothereapy Response	Genus	g_Eggerthella	0.991171	FALSE
Routy et al.	Immunothereapy Response	Genus	g_Enorma	0.991171	FALSE
Routy et al.	Immunothereapy Response	Genus	g_Enterobacter	0.991171	FALSE
Routy et al.	Immunothereapy Response	Genus	g_Enterobacteriaceae gen. [C Escherichia/Shigella]	0.991171	FALSE
Routy et al.	Immunothereapy Response	Genus	g_Enterococcus	0.991171	FALSE
Routy et al.	Immunothereapy Response	Genus	g_Erysipelatoclostridium	0.991171	FALSE
Routy et al.	Immunothereapy Response	Genus	g_Erysipelotrichaceae gen. [C Coprobacillus/Erysipelatoclostridium]	0.991171	FALSE
Routy et al.	Immunothereapy Response	Genus	g_Eubacterium	0.991171	FALSE
Routy et al.	Immunothereapy Response	Genus	g_Faecalibacterium	0.991171	FALSE
Routy et al.	Immunothereapy Response	Genus	g_Faecalitalea	0.991171	FALSE
Routy et al.	Immunothereapy Response	Genus	g_Flavonifractor	0.991171	FALSE
Routy et al.	Immunothereapy Response	Genus	g_Fusobacterium	0.991171	FALSE
Routy et al.	Immunothereapy Response	Genus	g_Haemophilus	0.991171	FALSE
Routy et al.	Immunothereapy Response	Genus	g_Hafnia	0.991171	FALSE
Routy et al.	Immunothereapy Response	Genus	g_Holdemanella	0.991171	FALSE
Routy et al.	Immunothereapy Response	Genus	g_Holdemania	0.991171	FALSE
Routy et al.	Immunothereapy Response	Genus	g_Hungatella	0.104455	FALSE
Routy et al.	Immunothereapy Response	Genus	g_Intestinibacter	0.991171	FALSE
Routy et al.	Immunothereapy Response	Genus	g_Intestinimonas	0.991171	FALSE
Routy et al.	Immunothereapy Response	Genus	g_Klebsiella	0.777964	FALSE
Routy et al.	Immunothereapy Response	Genus	g_Lachnoclostridium	0.991171	FALSE
Routy et al.	Immunothereapy Response	Genus	g_Lachnospiraceae gen. incertae sedis	0.991171	FALSE
Routy et al.	Immunothereapy Response	Genus	g_Lactobacillus	0.991171	FALSE
Routy et al.	Immunothereapy Response	Genus	g_Lactococcus	0.991171	FALSE
Routy et al.	Immunothereapy Response	Genus	g_Leuconostoc	0.991171	FALSE
Routy et al.	Immunothereapy Response	Genus	g_Mailhella	0.991171	FALSE
Routy et al.	Immunothereapy Response	Genus	g_Massiliomicrobiota	0.991171	FALSE
Routy et al.	Immunothereapy Response	Genus	g_Megasphaera	0.991171	FALSE
Routy et al.	Immunothereapy Response	Genus	g_Merdibacter	0.777964	FALSE
Routy et al.	Immunothereapy Response	Genus	g_Methanobrevibacter	0.991171	FALSE
Routy et al.	Immunothereapy Response	Genus	g_Mitsuokella	0.777964	FALSE
Routy et al.	Immunothereapy Response	Genus	g_Mogibacterium	0.991171	FALSE
Routy et al.	Immunothereapy Response	Genus	g_Odoribacter	0.991171	FALSE
Routy et al.	Immunothereapy Response	Genus	g_Olsenella	0.991171	FALSE
Routy et al.	Immunothereapy Response	Genus	g_Oscillibacter	0.991171	FALSE
Routy et al.	Immunothereapy Response	Genus	g_Parabacteroides	0.991171	FALSE
Routy et al.	Immunothereapy Response	Genus	g_Paraprevotella	0.991171	FALSE
Routy et al.	Immunothereapy Response	Genus	g_Parasutterella	0.991171	FALSE
Routy et al.	Immunothereapy Response	Genus	g_Phascolarctobacterium	0.991171	FALSE
Routy et al.	Immunothereapy Response	Genus	g_Porphyromonadaceae gen. [C Coprobacter/Tannerella]	0.991171	FALSE
Routy et al.	Immunothereapy Response	Genus	g_Prevotella	0.777964	FALSE
Routy et al.	Immunothereapy Response	Genus	g_Pseudoflavonifractor	0.991171	FALSE
Routy et al.	Immunothereapy Response	Genus	g_Roseburia	0.991171	FALSE
Routy et al.	Immunothereapy Response	Genus	g_Rothia	0.991171	FALSE
Routy et al.	Immunothereapy Response	Genus	g_Ruminiclostridium	0.991171	FALSE
Routy et al.	Immunothereapy Response	Genus	g_Ruminococcaceae gen. incertae sedis	0.991171	FALSE
Routy et al.	Immunothereapy Response	Genus	g_Ruminococcus	0.991171	FALSE
Routy et al.	Immunothereapy Response	Genus	g_Senegalimassilia	0.991171	FALSE
Routy et al.	Immunothereapy Response	Genus	g_Solobacterium	0.991171	FALSE
Routy et al.	Immunothereapy Response	Genus	g_Staphylococcus	0.991171	FALSE
Routy et al.	Immunothereapy Response	Genus	g_Streptococcus	0.991171	FALSE
Routy et al.	Immunothereapy Response	Genus	g_Subdoligranulum	0.991171	FALSE
Routy et al.	Immunothereapy Response	Genus	g_Sutterella	0.991171	FALSE
Routy et al.	Immunothereapy Response	Genus	g_Turicibacter	0.991171	FALSE
Routy et al.	Immunothereapy Response	Genus	g_Tyzzerella	0.991171	FALSE
Routy et al.	Immunothereapy Response	Genus	g_unknown Bacilli	0.991171	FALSE
Routy et al.	Immunothereapy Response	Genus	g_unknown Bacteria	0.991171	FALSE
Routy et al.	Immunothereapy Response	Genus	g_unknown Bacteroidaceae	0.991171	FALSE
Routy et al.	Immunothereapy Response	Genus	g_unknown Bacteroidales	0.991171	FALSE
Routy et al.	Immunothereapy Response	Genus	g_unknown Burkholderiales	0.991171	FALSE
Routy et al.	Immunothereapy Response	Genus	g_unknown candidatus Saccharibacteria	0.991171	FALSE
Routy et al.	Immunothereapy Response	Genus	g_unknown Clostridia	0.991171	FALSE
Routy et al.	Immunothereapy Response	Genus	g_unknown Clostridiaceae	0.991171	FALSE
Routy et al.	Immunothereapy Response	Genus	g_unknown Clostridiales	0.991171	FALSE
Routy et al.	Immunothereapy Response	Genus	g_unknown Dehalococcoidales	0.991171	FALSE
Routy et al.	Immunothereapy Response	Genus	g_unknown Eggerthellaceae	0.991171	FALSE
Routy et al.	Immunothereapy Response	Genus	g_unknown Eggerthellales	0.991171	FALSE
Routy et al.	Immunothereapy Response	Genus	g_unknown Firmicutes	0.991171	FALSE
Routy et al.	Immunothereapy Response	Genus	g_unknown Flavobacteriia	0.991171	FALSE
Routy et al.	Immunothereapy Response	Genus	g_unknown Lachnospiraceae	0.991171	FALSE
Routy et al.	Immunothereapy Response	Genus	g_unknown Lactobacillales	0.991171	FALSE
Routy et al.	Immunothereapy Response	Genus	g_unknown Lentisphaerae	0.991171	FALSE
Routy et al.	Immunothereapy Response	Genus	g_unknown Pasteurellaceae	0.991171	FALSE
Routy et al.	Immunothereapy Response	Genus	g_unknown Peptostreptococcaceae	0.991171	FALSE
Routy et al.	Immunothereapy Response	Genus	g_unknown Ruminococcaceae	0.991171	FALSE
Routy et al.	Immunothereapy Response	Genus	g_unknown Sutterellaceae	0.991171	FALSE
Routy et al.	Immunothereapy Response	Genus	g_unknown Synergistaceae	0.991171	FALSE
Routy et al.	Immunothereapy Response	Genus	g_unknown Verrucomicrobia	0.991171	FALSE
Routy et al.	Immunothereapy Response	Genus	g_Veillonella	0.991171	FALSE
Routy et al.	Immunothereapy Response	Species	s_[Clostridium] asparagiforme	0.978903	FALSE
Routy et al.	Immunothereapy Response	Species	s_[Clostridium] citroniae	0.978903	FALSE
Routy et al.	Immunothereapy Response	Species	s_[Clostridium] clostridioforme	0.978903	FALSE
Routy et al.	Immunothereapy Response	Species	s_[Clostridium] innocuum [C Clostridioides difficile]	0.978903	FALSE
Routy et al.	Immunothereapy Response	Species	s_[Clostridium] leptum	0.978903	FALSE
Routy et al.	Immunothereapy Response	Species	s_[Clostridium] saccharogumia	0.978903	FALSE
Routy et al.	Immunothereapy Response	Species	s_[Clostridium] saccharolyticum [C]	0.978903	FALSE
Routy et al.	Immunothereapy Response	Species	s_[Clostridium] scindens	0.978903	FALSE
Routy et al.	Immunothereapy Response	Species	s_[Clostridium] sp. [C boltae/clostridioforme]	0.978903	FALSE
Routy et al.	Immunothereapy Response	Species	s_[Clostridium] spiroforme	0.978903	FALSE
Routy et al.	Immunothereapy Response	Species	s_[Clostridium] symbiosum [C]	0.998545	FALSE
Routy et al.	Immunothereapy Response	Species	s_[Eubacterium] eligens	0.978903	FALSE
Routy et al.	Immunothereapy Response	Species	s_[Eubacterium] hallii	0.978903	FALSE
Routy et al.	Immunothereapy Response	Species	s_[Eubacterium] rectale	0.978903	FALSE
Routy et al.	Immunothereapy Response	Species	s_[Eubacterium] siraeum	0.978903	FALSE
Routy et al.	Immunothereapy Response	Species	s_[Ruminococcus] gnavus	0.996781	FALSE
Routy et al.	Immunothereapy Response	Species	s_[Ruminococcus] torques	0.978903	FALSE
Routy et al.	Immunothereapy Response	Species	s_[Ruminococcus] torques [C]	0.978903	FALSE
Routy et al.	Immunothereapy Response	Species	s_Acidaminococcus fermentans	0.978903	FALSE
Routy et al.	Immunothereapy Response	Species	s_Acidaminococcus intestini [C]	0.996781	FALSE
Routy et al.	Immunothereapy Response	Species	s_Adlercreutzia equolifaciens	0.978903	FALSE
Routy et al.	Immunothereapy Response	Species	s_Akkermansia muciniphila	0.37797	FALSE
Routy et al.	Immunothereapy Response	Species	s_Alistipes finegoldii [C]	0.978903	FALSE
Routy et al.	Immunothereapy Response	Species	s_Alistipes indistinctus	0.978903	FALSE
Routy et al.	Immunothereapy Response	Species	s_Alistipes inops	0.978903	FALSE
Routy et al.	Immunothereapy Response	Species	s_Alistipes obesi	0.994428	FALSE
Routy et al.	Immunothereapy Response	Species	s_Alistipes onderdonkii [C]	0.978903	FALSE
Routy et al.	Immunothereapy Response	Species	s_Alistipes putredinis	0.978903	FALSE
Routy et al.	Immunothereapy Response	Species	s_Alistipes senegalensis	0.978903	FALSE
Routy et al.	Immunothereapy Response	Species	s_Alistipes shahii	0.978903	FALSE
Routy et al.	Immunothereapy Response	Species	s_Alistipes timonensis	0.978903	FALSE
Routy et al.	Immunothereapy Response	Species	s_Anaerostipes caccae [C]	0.978903	FALSE
Routy et al.	Immunothereapy Response	Species	s_Anaerostipes hadrus [C]	0.99965	FALSE
Routy et al.	Immunothereapy Response	Species	s_Anaerotruncus colihominis	0.978903	FALSE
Routy et al.	Immunothereapy Response	Species	s_Atopobium parvulum [C]	0.996781	FALSE
Routy et al.	Immunothereapy Response	Species	s_Azospirillum sp. 51_20	0.978903	FALSE
Routy et al.	Immunothereapy Response	Species	s_Azospirillum sp. CAG:239	0.978903	FALSE
Routy et al.	Immunothereapy Response	Species	s_bacterium LF-3	0.978903	FALSE
Routy et al.	Immunothereapy Response	Species	s_Bacteroidales gen. [C Bacteroides sp./Porphyromonas sp./Parabacteroides distasonis]	0.978903	FALSE
Routy et al.	Immunothereapy Response	Species	s_Bacteroides caccae	0.978903	FALSE
Routy et al.	Immunothereapy Response	Species	s_Bacteroides clarus	0.978903	FALSE
Routy et al.	Immunothereapy Response	Species	s_Bacteroides coprocola	0.99965	FALSE
Routy et al.	Immunothereapy Response	Species	s_Bacteroides coprophilus	0.978903	FALSE
Routy et al.	Immunothereapy Response	Species	s_Bacteroides eggerthii	0.99965	FALSE
Routy et al.	Immunothereapy Response	Species	s_Bacteroides faecis	0.978903	FALSE
Routy et al.	Immunothereapy Response	Species	s_Bacteroides finegoldii	0.978903	FALSE
Routy et al.	Immunothereapy Response	Species	s_Bacteroides fragilis [C]	0.978903	FALSE
Routy et al.	Immunothereapy Response	Species	s_Bacteroides intestinalis	0.978903	FALSE
Routy et al.	Immunothereapy Response	Species	s_Bacteroides massiliensis	0.978903	FALSE
Routy et al.	Immunothereapy Response	Species	s_Bacteroides nordii [C]	0.996781	FALSE
Routy et al.	Immunothereapy Response	Species	s_Bacteroides plebeius	0.978903	FALSE
Routy et al.	Immunothereapy Response	Species	s_Bacteroides salyersiae	0.978903	FALSE
Routy et al.	Immunothereapy Response	Species	s_Bacteroides sp. [C cellulosilyticus/timonensis]	0.978903	FALSE
Routy et al.	Immunothereapy Response	Species	s_Bacteroides sp. [C dorei/vulgatus]	0.978903	FALSE
Routy et al.	Immunothereapy Response	Species	s_Bacteroides sp. [C fragilis/ovatus]	0.978903	FALSE
Routy et al.	Immunothereapy Response	Species	s_Bacteroides sp. [C rodentium/uniformis]	0.978903	FALSE
Routy et al.	Immunothereapy Response	Species	s_Bacteroides sp. CAG:144	0.978903	FALSE
Routy et al.	Immunothereapy Response	Species	s_Bacteroides stercoris	0.978903	FALSE
Routy et al.	Immunothereapy Response	Species	s_Bacteroides thetaiotaomicron [C]	0.996781	FALSE
Routy et al.	Immunothereapy Response	Species	s_Bacteroides xylanisolvens [C]	0.996781	FALSE
Routy et al.	Immunothereapy Response	Species	s_Barnesiella intestinihominis	0.996781	FALSE
Routy et al.	Immunothereapy Response	Species	s_Bifidobacterium adolescentis	0.996781	FALSE
Routy et al.	Immunothereapy Response	Species	s_Bifidobacterium animalis	0.978903	FALSE
Routy et al.	Immunothereapy Response	Species	s_Bifidobacterium bifidum	0.978903	FALSE
Routy et al.	Immunothereapy Response	Species	s_Bifidobacterium dentium [C]	0.978903	FALSE
Routy et al.	Immunothereapy Response	Species	s_Bifidobacterium longum [C]	0.99283	FALSE
Routy et al.	Immunothereapy Response	Species	s_Bifidobacterium pseudocatenulatum	0.978903	FALSE
Routy et al.	Immunothereapy Response	Species	s_Bilophila wadsworthia [C]	0.99965	FALSE
Routy et al.	Immunothereapy Response	Species	s_Blautia obeum	0.978903	FALSE
Routy et al.	Immunothereapy Response	Species	s_Blautia producta	0.978903	FALSE
Routy et al.	Immunothereapy Response	Species	s_Blautia sp. KLE 1732	0.978903	FALSE
Routy et al.	Immunothereapy Response	Species	s_Blautia wexlerae	0.978903	FALSE
Routy et al.	Immunothereapy Response	Species	s_butyrate-producing bacterium SS3/4	0.978903	FALSE
Routy et al.	Immunothereapy Response	Species	s_candidatus Alistipes marseilloanorexicus	0.978903	FALSE
Routy et al.	Immunothereapy Response	Species	s_candidatus Saccharibacteria oral taxon TM7x	0.978903	FALSE
Routy et al.	Immunothereapy Response	Species	s_Clostridiales bacterium VE202-14	0.99283	FALSE
Routy et al.	Immunothereapy Response	Species	s_Clostridiales bacterium VE202-21	0.99965	FALSE
Routy et al.	Immunothereapy Response	Species	s_Clostridiales sp. [C]	0.978903	FALSE
Routy et al.	Immunothereapy Response	Species	s_Clostridium paraputrificum	0.978903	FALSE
Routy et al.	Immunothereapy Response	Species	s_Clostridium sp. AT4	0.996781	FALSE
Routy et al.	Immunothereapy Response	Species	s_Clostridium sp. ATCC 29733	0.996781	FALSE
Routy et al.	Immunothereapy Response	Species	s_Clostridium sp. CAG:127	0.978903	FALSE
Routy et al.	Immunothereapy Response	Species	s_Clostridium sp. CAG:138	0.978903	FALSE
Routy et al.	Immunothereapy Response	Species	s_Clostridium sp. CAG:167	0.978903	FALSE
Routy et al.	Immunothereapy Response	Species	s_Clostridium sp. CAG:217	0.978903	FALSE
Routy et al.	Immunothereapy Response	Species	s_Clostridium sp. CAG:226	0.99965	FALSE
Routy et al.	Immunothereapy Response	Species	s_Clostridium sp. CAG:230	0.992003	FALSE
Routy et al.	Immunothereapy Response	Species	s_Clostridium sp. CAG:273	0.978903	FALSE
Routy et al.	Immunothereapy Response	Species	s_Clostridium sp. CAG:288	0.996781	FALSE
Routy et al.	Immunothereapy Response	Species	s_Clostridium sp. CAG:302	0.978903	FALSE
Routy et al.	Immunothereapy Response	Species	s_Clostridium sp. CAG:306	0.978903	FALSE
Routy et al.	Immunothereapy Response	Species	s_Clostridium sp. CAG:343	0.978903	FALSE
Routy et al.	Immunothereapy Response	Species	s_Clostridium sp. CAG:448	0.996781	FALSE
Routy et al.	Immunothereapy Response	Species	s_Clostridium sp. JCC	0.978903	FALSE
Routy et al.	Immunothereapy Response	Species	s_Clostridium sp. KLE 1755	0.996781	FALSE
Routy et al.	Immunothereapy Response	Species	s_Clostridium sp. L2-50	0.996781	FALSE
Routy et al.	Immunothereapy Response	Species	s_Collinsella aerofaciens [C]	0.978903	FALSE
Routy et al.	Immunothereapy Response	Species	s_Coprobacillus sp. [C 29_1/D6]	0.978903	FALSE
Routy et al.	Immunothereapy Response	Species	s_Coprococcus catus	0.978903	FALSE
Routy et al.	Immunothereapy Response	Species	s_Coprococcus comes	0.978903	FALSE
Routy et al.	Immunothereapy Response	Species	s_Coprococcus sp. [C HPP0074/HPP0048]	0.978903	FALSE
Routy et al.	Immunothereapy Response	Species	s_Coraliomargarita sp. CAG:312	0.978903	FALSE
Routy et al.	Immunothereapy Response	Species	s_Desulfovibrio piger	0.978903	FALSE
Routy et al.	Immunothereapy Response	Species	s_Desulfovibrio sp. [C 3_1_syn3/6_1_46AFAA]	0.978903	FALSE
Routy et al.	Immunothereapy Response	Species	s_Dialister invisus	0.978903	FALSE
Routy et al.	Immunothereapy Response	Species	s_Dielma fastidiosa [C]	0.978903	FALSE
Routy et al.	Immunothereapy Response	Species	s_Dorea formicigenerans [C]	0.996781	FALSE
Routy et al.	Immunothereapy Response	Species	s_Dorea longicatena	0.978903	FALSE
Routy et al.	Immunothereapy Response	Species	s_Eggerthella lenta [C Clostridioides difficile]	0.978903	FALSE
Routy et al.	Immunothereapy Response	Species	s_Eggerthella sp. CAG:298	0.978903	FALSE
Routy et al.	Immunothereapy Response	Species	s_Eggerthella sp. CAG:368	0.978903	FALSE
Routy et al.	Immunothereapy Response	Species	s_Enorma massiliensis	0.996781	FALSE
Routy et al.	Immunothereapy Response	Species	s_Enterobacteriaceae sp. [C Escherichia coli/Escherichia fergusonii/Shigella boydii/Shigella dysenteriae/Shigella flexneri/Shigella sonnei]	0.991732	FALSE
Routy et al.	Immunothereapy Response	Species	s_Enterococcus faecalis [C]	0.978903	FALSE
Routy et al.	Immunothereapy Response	Species	s_Enterococcus faecium [C]	0.978903	FALSE
Routy et al.	Immunothereapy Response	Species	s_Erysipelotrichaceae sp. [C Coprobacillus/Erysipelatoclostridium ramosum]	0.996781	FALSE
Routy et al.	Immunothereapy Response	Species	s_Eubacterium ramulus	0.978903	FALSE
Routy et al.	Immunothereapy Response	Species	s_Eubacterium sp. 3_1_31 [C]	0.978903	FALSE
Routy et al.	Immunothereapy Response	Species	s_Eubacterium sp. CAG:156	0.978903	FALSE
Routy et al.	Immunothereapy Response	Species	s_Eubacterium sp. CAG:202	0.978903	FALSE
Routy et al.	Immunothereapy Response	Species	s_Eubacterium sp. CAG:274	0.978903	FALSE
Routy et al.	Immunothereapy Response	Species	s_Eubacterium sp. CAG:38	0.978903	FALSE
Routy et al.	Immunothereapy Response	Species	s_Eubacterium ventriosum	0.978903	FALSE
Routy et al.	Immunothereapy Response	Species	s_Faecalibacterium prausnitzii	0.996781	FALSE
Routy et al.	Immunothereapy Response	Species	s_Faecalitalea cylindroides	0.992003	FALSE
Routy et al.	Immunothereapy Response	Species	s_Firmicutes bacterium ADurb.Bin467	0.978903	FALSE
Routy et al.	Immunothereapy Response	Species	s_Flavonifractor plautii [C]	0.978903	FALSE
Routy et al.	Immunothereapy Response	Species	s_Haemophilus parainfluenzae	0.996781	FALSE
Routy et al.	Immunothereapy Response	Species	s_Hafnia alvei	0.996781	FALSE
Routy et al.	Immunothereapy Response	Species	s_Holdemanella biformis	0.978903	FALSE
Routy et al.	Immunothereapy Response	Species	s_Holdemania filiformis	0.978903	FALSE
Routy et al.	Immunothereapy Response	Species	s_Holdemania massiliensis	0.978903	FALSE
Routy et al.	Immunothereapy Response	Species	s_Hungatella hathewayi	0.102031	FALSE
Routy et al.	Immunothereapy Response	Species	s_Intestinibacter bartlettii	0.996781	FALSE
Routy et al.	Immunothereapy Response	Species	s_Intestinimonas butyriciproducens	0.978903	FALSE
Routy et al.	Immunothereapy Response	Species	s_Klebsiella sp. [C michiganensis/oxytoca]	0.978903	FALSE
Routy et al.	Immunothereapy Response	Species	s_Klebsiella sp. [C quasipneumoniae/pneumoniae/varicola]	0.978903	FALSE
Routy et al.	Immunothereapy Response	Species	s_Lachnospiraceae bacterium 1_4_56FAA	0.978903	FALSE
Routy et al.	Immunothereapy Response	Species	s_Lachnospiraceae bacterium 3_1_57FAA_CT1	0.978903	FALSE
Routy et al.	Immunothereapy Response	Species	s_Lactobacillus fermentum	0.978903	FALSE
Routy et al.	Immunothereapy Response	Species	s_Lactobacillus gasseri	0.99965	FALSE
Routy et al.	Immunothereapy Response	Species	s_Lactobacillus sp. [C casei/paracasei]	0.996781	FALSE
Routy et al.	Immunothereapy Response	Species	s_Lactococcus lactis	0.978903	FALSE
Routy et al.	Immunothereapy Response	Species	s_Lentisphaerae bacterium ADurb.Bin242	0.978903	FALSE
Routy et al.	Immunothereapy Response	Species	s_Mailhella massiliensis	0.996781	FALSE
Routy et al.	Immunothereapy Response	Species	s_Merdibacter massiliensis	0.978903	FALSE
Routy et al.	Immunothereapy Response	Species	s_Methanobrevibacter smithii	0.978903	FALSE
Routy et al.	Immunothereapy Response	Species	s_Mitsuokella jalaludinii	0.978903	FALSE
Routy et al.	Immunothereapy Response	Species	s_Odoribacter splanchnicus	0.99965	FALSE
Routy et al.	Immunothereapy Response	Species	s_Oscillibacter sp. 57_20	0.978903	FALSE
Routy et al.	Immunothereapy Response	Species	s_Oscillibacter sp. CAG:155	0.978903	FALSE
Routy et al.	Immunothereapy Response	Species	s_Oscillibacter sp. ER4	0.996781	FALSE
Routy et al.	Immunothereapy Response	Species	s_Oscillibacter sp. KLE 1728	0.978903	FALSE
Routy et al.	Immunothereapy Response	Species	s_Parabacteroides goldsteinii [C]	0.996781	FALSE
Routy et al.	Immunothereapy Response	Species	s_Parabacteroides johnsonii	0.99965	FALSE
Routy et al.	Immunothereapy Response	Species	s_Parabacteroides merdae	0.978903	FALSE
Routy et al.	Immunothereapy Response	Species	s_Paraprevotella clara	0.978903	FALSE
Routy et al.	Immunothereapy Response	Species	s_Parasutterella excrementihominis [C]	0.978903	FALSE
Routy et al.	Immunothereapy Response	Species	s_Phascolarctobacterium sp. CAG:207	0.978903	FALSE
Routy et al.	Immunothereapy Response	Species	s_Phascolarctobacterium sp. CAG:266	0.978903	FALSE
Routy et al.	Immunothereapy Response	Species	s_Phascolarctobacterium succinatutens	0.978903	FALSE
Routy et al.	Immunothereapy Response	Species	s_Porphyromonadaceae sp. [C Coprobacter fastidiosus/Tannerella sp.]	0.978903	FALSE
Routy et al.	Immunothereapy Response	Species	s_Prevotella copri	0.978903	FALSE
Routy et al.	Immunothereapy Response	Species	s_Pseudoflavonifractor capillosus	0.978903	FALSE
Routy et al.	Immunothereapy Response	Species	s_Roseburia hominis	0.978903	FALSE
Routy et al.	Immunothereapy Response	Species	s_Roseburia intestinalis	0.996781	FALSE
Routy et al.	Immunothereapy Response	Species	s_Roseburia inulinivorans	0.996781	FALSE
Routy et al.	Immunothereapy Response	Species	s_Roseburia sp. 40_7	0.978903	FALSE
Routy et al.	Immunothereapy Response	Species	s_Roseburia sp. CAG:309	0.978903	FALSE
Routy et al.	Immunothereapy Response	Species	s_Rothia mucilaginosa	0.978903	FALSE
Routy et al.	Immunothereapy Response	Species	s_Ruminococcaceae bacterium D16	0.978903	FALSE
Routy et al.	Immunothereapy Response	Species	s_Ruminococcus bicirculans	0.978903	FALSE
Routy et al.	Immunothereapy Response	Species	s_Ruminococcus bromii	0.978903	FALSE
Routy et al.	Immunothereapy Response	Species	s_Ruminococcus callidus	0.978903	FALSE
Routy et al.	Immunothereapy Response	Species	s_Ruminococcus lactaris	0.996781	FALSE
Routy et al.	Immunothereapy Response	Species	s_Ruminococcus sp. CAG:177	1.28104e-05	TRUE
Routy et al.	Immunothereapy Response	Species	s_Ruminococcus sp. CAG:254	0.978903	FALSE
Routy et al.	Immunothereapy Response	Species	s_Senegalimassilia anaerobia	0.994948	FALSE
Routy et al.	Immunothereapy Response	Species	s_Staphylococcus sp. CAG:324	0.978903	FALSE
Routy et al.	Immunothereapy Response	Species	s_Streptococcus anginosus [C]	0.978903	FALSE
Routy et al.	Immunothereapy Response	Species	s_Streptococcus australis	0.978903	FALSE
Routy et al.	Immunothereapy Response	Species	s_Streptococcus mitis	0.978903	FALSE
Routy et al.	Immunothereapy Response	Species	s_Streptococcus oralis [C]	0.996781	FALSE
Routy et al.	Immunothereapy Response	Species	s_Streptococcus parasanguinis	0.978903	FALSE
Routy et al.	Immunothereapy Response	Species	s_Streptococcus salivarius [C]	0.99965	FALSE
Routy et al.	Immunothereapy Response	Species	s_Streptococcus sp. [C I-G2/I-P16]	0.991732	FALSE
Routy et al.	Immunothereapy Response	Species	s_Streptococcus sp. 2_1_36FAA	0.978903	FALSE
Routy et al.	Immunothereapy Response	Species	s_Streptococcus sp. HSISM1	0.978903	FALSE
Routy et al.	Immunothereapy Response	Species	s_Streptococcus thermophilus	0.978903	FALSE
Routy et al.	Immunothereapy Response	Species	s_Streptococcus vestibularis	0.978903	FALSE
Routy et al.	Immunothereapy Response	Species	s_Subdoligranulum sp. 4_3_54A2FAA	0.978903	FALSE
Routy et al.	Immunothereapy Response	Species	s_Subdoligranulum sp. CAG:314	0.978903	FALSE
Routy et al.	Immunothereapy Response	Species	s_Sutterella sp. CAG:351	0.978903	FALSE
Routy et al.	Immunothereapy Response	Species	s_Sutterella wadsworthensis	0.991732	FALSE
Routy et al.	Immunothereapy Response	Species	s_Turicibacter sanguinis [C]	0.996781	FALSE
Routy et al.	Immunothereapy Response	Species	s_Tyzzerella nexilis	0.978903	FALSE
Routy et al.	Immunothereapy Response	Species	s_uncultured Clostridium sp.	0.978903	FALSE
Routy et al.	Immunothereapy Response	Species	s_uncultured Eubacterium sp.	0.978903	FALSE
Routy et al.	Immunothereapy Response	Species	s_unknown Acetobacter	0.978903	FALSE
Routy et al.	Immunothereapy Response	Species	s_unknown Acinetobacter	0.978903	FALSE
Routy et al.	Immunothereapy Response	Species	s_unknown Akkermansia	0.978903	FALSE
Routy et al.	Immunothereapy Response	Species	s_unknown Alistipes	0.978903	FALSE
Routy et al.	Immunothereapy Response	Species	s_unknown Anaeromassilibacillus	0.996781	FALSE
Routy et al.	Immunothereapy Response	Species	s_unknown Anaerotruncus	0.978903	FALSE
Routy et al.	Immunothereapy Response	Species	s_unknown Azospirillum	0.978903	FALSE
Routy et al.	Immunothereapy Response	Species	s_unknown Bacilli	0.978903	FALSE
Routy et al.	Immunothereapy Response	Species	s_unknown Bacteria	0.978903	FALSE
Routy et al.	Immunothereapy Response	Species	s_unknown Bacteroidaceae	0.978903	FALSE
Routy et al.	Immunothereapy Response	Species	s_unknown Bacteroidales	0.978903	FALSE
Routy et al.	Immunothereapy Response	Species	s_unknown Burkholderiales	0.978903	FALSE
Routy et al.	Immunothereapy Response	Species	s_unknown Butyricicoccus	0.978903	FALSE
Routy et al.	Immunothereapy Response	Species	s_unknown Clostridia	0.978903	FALSE
Routy et al.	Immunothereapy Response	Species	s_unknown Clostridiaceae	0.978903	FALSE
Routy et al.	Immunothereapy Response	Species	s_unknown Clostridiales	0.978903	FALSE
Routy et al.	Immunothereapy Response	Species	s_unknown Clostridium	0.978903	FALSE
Routy et al.	Immunothereapy Response	Species	s_unknown Collinsella	0.978903	FALSE
Routy et al.	Immunothereapy Response	Species	s_unknown Coprococcus	0.978903	FALSE
Routy et al.	Immunothereapy Response	Species	s_unknown Dehalococcoidales	0.978903	FALSE
Routy et al.	Immunothereapy Response	Species	s_unknown Desulfovibrio	0.978903	FALSE
Routy et al.	Immunothereapy Response	Species	s_unknown Dialister	0.99965	FALSE
Routy et al.	Immunothereapy Response	Species	s_unknown Eggerthella	0.978903	FALSE
Routy et al.	Immunothereapy Response	Species	s_unknown Eggerthellaceae	0.99965	FALSE
Routy et al.	Immunothereapy Response	Species	s_unknown Eggerthellales	0.996781	FALSE
Routy et al.	Immunothereapy Response	Species	s_unknown Eubacterium	0.978903	FALSE
Routy et al.	Immunothereapy Response	Species	s_unknown Faecalibacterium	0.978903	FALSE
Routy et al.	Immunothereapy Response	Species	s_unknown Firmicutes	0.978903	FALSE
Routy et al.	Immunothereapy Response	Species	s_unknown Flavobacteriia	0.978903	FALSE
Routy et al.	Immunothereapy Response	Species	s_unknown Lachnospiraceae	0.978903	FALSE
Routy et al.	Immunothereapy Response	Species	s_unknown Lactobacillales	0.996781	FALSE
Routy et al.	Immunothereapy Response	Species	s_unknown Lentisphaerae	0.996781	FALSE
Routy et al.	Immunothereapy Response	Species	s_unknown Massiliomicrobiota	0.996781	FALSE
Routy et al.	Immunothereapy Response	Species	s_unknown Olsenella	0.996781	FALSE
Routy et al.	Immunothereapy Response	Species	s_unknown Oscillibacter	0.99965	FALSE
Routy et al.	Immunothereapy Response	Species	s_unknown Pasteurellaceae	0.978903	FALSE
Routy et al.	Immunothereapy Response	Species	s_unknown Peptostreptococcaceae	0.978903	FALSE
Routy et al.	Immunothereapy Response	Species	s_unknown Prevotella	0.978903	FALSE
Routy et al.	Immunothereapy Response	Species	s_unknown Pseudoflavonifractor	0.978903	FALSE
Routy et al.	Immunothereapy Response	Species	s_unknown Roseburia	0.994948	FALSE
Routy et al.	Immunothereapy Response	Species	s_unknown Ruminococcaceae	0.978903	FALSE
Routy et al.	Immunothereapy Response	Species	s_unknown Ruminococcus	0.978903	FALSE
Routy et al.	Immunothereapy Response	Species	s_unknown Solobacterium	0.996781	FALSE
Routy et al.	Immunothereapy Response	Species	s_unknown Streptococcus	0.978903	FALSE
Routy et al.	Immunothereapy Response	Species	s_unknown Sutterella	0.978903	FALSE
Routy et al.	Immunothereapy Response	Species	s_unknown Sutterellaceae	0.978903	FALSE
Routy et al.	Immunothereapy Response	Species	s_unknown Synergistaceae	0.978903	FALSE
Routy et al.	Immunothereapy Response	Species	s_unknown Tyzzerella	0.978903	FALSE
Routy et al.	Immunothereapy Response	Species	s_unknown Veillonella	0.978903	FALSE
Routy et al.	Immunothereapy Response	Species	s_Veillonella atypica [C]	0.978903	FALSE
Routy et al.	Immunothereapy Response	Species	s_Veillonella dispar	0.978903	FALSE
Routy et al.	Immunothereapy Response	Species	s_Veillonella parvula [C]	0.978903	FALSE
Routy et al.	Immunothereapy Response	Species	s_Veillonella sp. oral taxon 158	0.978903	FALSE
Routy et al.	Immunothereapy Response	Species	s_Verrucomicrobia bacterium CAG:312_58_20	0.99283	FALSE
Peters et al.	Immunothereapy Response	Phylum	p_Actinobacteria	0.966145	FALSE
Peters et al.	Immunothereapy Response	Phylum	p_Bacteria phylum incertae sedis	0.966145	FALSE
Peters et al.	Immunothereapy Response	Phylum	p_Bacteroidetes	0.736528	FALSE
Peters et al.	Immunothereapy Response	Phylum	p_candidatus Saccharibacteria	0.966145	FALSE
Peters et al.	Immunothereapy Response	Phylum	p_Chloroflexi	0.997123	FALSE
Peters et al.	Immunothereapy Response	Phylum	p_Euryarchaeota	0.736528	FALSE
Peters et al.	Immunothereapy Response	Phylum	p_Firmicutes	0.736528	FALSE
Peters et al.	Immunothereapy Response	Phylum	p_Fusobacteria	0.997123	FALSE
Peters et al.	Immunothereapy Response	Phylum	p_Lentisphaerae	0.736528	FALSE
Peters et al.	Immunothereapy Response	Phylum	p_Proteobacteria	0.997123	FALSE
Peters et al.	Immunothereapy Response	Phylum	p_Synergistetes	0.736528	FALSE
Peters et al.	Immunothereapy Response	Phylum	p_unknown Bacteria	0.736528	FALSE
Peters et al.	Immunothereapy Response	Phylum	p_unknown cellular organisms	0.997123	FALSE
Peters et al.	Immunothereapy Response	Phylum	p_Verrucomicrobia	0.997123	FALSE
Peters et al.	Immunothereapy Response	Class	c_Actinobacteria	0.961418	FALSE
Peters et al.	Immunothereapy Response	Class	c_Alphaproteobacteria	0.961418	FALSE
Peters et al.	Immunothereapy Response	Class	c_Bacilli	0.961418	FALSE
Peters et al.	Immunothereapy Response	Class	c_Bacteria class incertae sedis	0.961418	FALSE
Peters et al.	Immunothereapy Response	Class	c_Bacteroidia	0.961418	FALSE
Peters et al.	Immunothereapy Response	Class	c_Betaproteobacteria	0.961418	FALSE
Peters et al.	Immunothereapy Response	Class	c_Clostridia	0.961418	FALSE
Peters et al.	Immunothereapy Response	Class	c_Coriobacteriia	0.961418	FALSE
Peters et al.	Immunothereapy Response	Class	c_Dehalococcoidia	0.961418	FALSE
Peters et al.	Immunothereapy Response	Class	c_Deltaproteobacteria	0.961418	FALSE
Peters et al.	Immunothereapy Response	Class	c_Erysipelotrichia	0.961418	FALSE
Peters et al.	Immunothereapy Response	Class	c_Firmicutes sensu stricto class incertae sedis	0.961418	FALSE
Peters et al.	Immunothereapy Response	Class	c_Fusobacteriia	0.961418	FALSE
Peters et al.	Immunothereapy Response	Class	c_Gammaproteobacteria	0.961418	FALSE
Peters et al.	Immunothereapy Response	Class	c_Methanobacteria	0.961418	FALSE
Peters et al.	Immunothereapy Response	Class	c_Negativicutes	0.961418	FALSE
Peters et al.	Immunothereapy Response	Class	c_Opitutae	0.961418	FALSE
Peters et al.	Immunothereapy Response	Class	c_Synergistia	0.961418	FALSE
Peters et al.	Immunothereapy Response	Class	c_Tissierellia	0.961418	FALSE
Peters et al.	Immunothereapy Response	Class	c_unknown Bacteria	0.961418	FALSE
Peters et al.	Immunothereapy Response	Class	c_unknown candidatus Saccharibacteria	0.961418	FALSE
Peters et al.	Immunothereapy Response	Class	c_unknown cellular organisms	0.961418	FALSE
Peters et al.	Immunothereapy Response	Class	c_unknown Firmicutes	0.961418	FALSE
Peters et al.	Immunothereapy Response	Class	c_unknown Lentisphaerae	0.961418	FALSE
Peters et al.	Immunothereapy Response	Class	c_unknown Verrucomicrobia	0.961418	FALSE
Peters et al.	Immunothereapy Response	Class	c_Verrucomicrobiae	0.961418	FALSE
[truncated: 1,947 more rows]
